# Supplementary material for: Cyclo­hexyl­ammonium 4-meth­oxy­benzoate
Source: Acta Crystallogr Sect E Struct Rep Online. 2011 Jul 30;67(Pt 8):o2185. doi: 10.1107/S1600536811027127 (PMC3213617; doi:10.1107/S1600536811027127)
Supplement: Supplementary file 1 [file e-67-o2185-sup1.cif]

##############################################################################
#                                                                            #
# This CIF contains the data in a paper accepted for publication in          #
# Acta Crystallographica Section E. It conforms to the requirements of       #
# Notes for Authors for Acta Crystallographica Section E, and has been       #
# peer reviewed under the auspices of the IUCr Commission on Journals.       #
#                                                                            #
# Full details of the Crystallographic Information File format               #
# are given in the paper "The Crystallographic Information File (CIF):       #
# a New Standard Archive File for Crystallography" by S. R. Hall, F. H.      #
# Allen and I. D. Brown [Acta Cryst. (1991), A47, 655-685].                  #
#                                                                            #
# The current version of the core CIF dictionary is obtainable from          #
# ftp://ftp.iucr.org/pub/cif_core.dic.                                       #
#                                                                            #
# Software is freely available for graphical display of the structure(s)     #
# in this CIF. For information consult the CIF software page                 #
# http://www.iucr.org/resources/cif/software.                                #
#                                                                            #
# This file may be used for bona fide research purposes within the           #
# scientific community so long as proper attribution is given to the journal # 
# article from which it was obtained.                                        #
#                                                                            #
##############################################################################
data_I
_audit_creation_method     SHELXL-97
_chemical_name_systematic
;
Cyclohexylammonium 4-methoxybenzoate
;
_chemical_name_common     ?
_chemical_formula_moiety     'C6 H14 N +, C8 H7 O3 -'
_chemical_formula_sum     'C14 H21 N O3'
_chemical_formula_iupac     'C6 H14 N +, C8 H7 O3 -'
_chemical_formula_weight     251.32
_chemical_melting_point     413
_symmetry_cell_setting     monoclinic
_symmetry_space_group_name_H-M     'P 21'
_symmetry_space_group_name_Hall     'P 2yb'
loop_
    _symmetry_equiv_pos_as_xyz
    'x, y, z'
    '-x, y+1/2, -z'
_cell_length_a     8.9076(18)
_cell_length_b     6.6025(13)
_cell_length_c     11.778(2)
_cell_angle_alpha     90.00
_cell_angle_beta     102.85(3)
_cell_angle_gamma     90.00
_cell_volume     675.3(2)
_cell_formula_units_Z     2
_cell_measurement_reflns_used     ?
_cell_measurement_theta_min     6.21
_cell_measurement_theta_max     55.28
_cell_measurement_temperature     293(2)
_exptl_crystal_description     Prism
_exptl_crystal_colour     Colourless
_exptl_crystal_size_max     0.2
_exptl_crystal_size_mid     0.2
_exptl_crystal_size_min     0.2
_exptl_crystal_density_diffrn     1.236
_exptl_crystal_density_meas     ?
_exptl_crystal_density_method     'not measured'
_exptl_crystal_F_000     272
_exptl_absorpt_coefficient_mu     0.086
_exptl_absorpt_correction_type     multi-scan
_exptl_absorpt_process_details     '(CrystalClear; Rigaku, 2005)'
_exptl_absorpt_correction_T_min     0.8415
_exptl_absorpt_correction_T_max     1.0000
_exptl_special_details     ?
_diffrn_ambient_temperature     293(2)
_diffrn_radiation_type     MoK\a
_diffrn_radiation_wavelength     0.71073
_diffrn_radiation_source     'fine-focus sealed tube'
_diffrn_radiation_monochromator     graphite
_diffrn_measurement_device_type     'Rigaku Mercury CCD'
_diffrn_measurement_method     \w
_diffrn_detector_area_resol_mean     28.5714
_diffrn_reflns_number     7050
_diffrn_reflns_av_R_equivalents     0.0295
_diffrn_reflns_av_sigmaI/netI     0.0229
_diffrn_reflns_theta_min     3.24
_diffrn_reflns_theta_max     27.48
_diffrn_reflns_theta_full     27.48
_diffrn_measured_fraction_theta_max     0.998
_diffrn_measured_fraction_theta_full     0.998
_diffrn_reflns_limit_h_min     -11
_diffrn_reflns_limit_h_max     11
_diffrn_reflns_limit_k_min     -8
_diffrn_reflns_limit_k_max     8
_diffrn_reflns_limit_l_min     -15
_diffrn_reflns_limit_l_max     15
_diffrn_standards_number     ?
_diffrn_standards_interval_count     ?
_diffrn_standards_interval_time     ?
_diffrn_standards_decay_%     ?
_refine_special_details     ?
_reflns_number_total     1685
_reflns_number_gt     1460
_reflns_threshold_expression     I>2\s(I)
_refine_ls_structure_factor_coef     Fsqd
_refine_ls_matrix_type     full
_refine_ls_R_factor_all     0.0493
_refine_ls_R_factor_gt     0.0406
_refine_ls_wR_factor_gt     0.0915
_refine_ls_wR_factor_ref     0.0952
_refine_ls_goodness_of_fit_ref     1.082
_refine_ls_restrained_S_all     1.082
_refine_ls_number_reflns     1685
_refine_ls_number_parameters     165
_refine_ls_number_restraints     1
_refine_ls_number_constraints     0
_refine_ls_hydrogen_treatment     constr
_refine_ls_weighting_scheme     calc
_refine_ls_weighting_details
         'calc w=1/[\s^2^(Fo^2^)+(0.0414P)^2^+0.1056P] where P=(Fo^2^+2Fc^2^)/3'
_atom_sites_solution_hydrogens     geom
_atom_sites_solution_primary     direct
_atom_sites_solution_secondary     difmap
_refine_ls_shift/su_max     0.000
_refine_ls_shift/su_mean     0.000
_refine_diff_density_max     0.137
_refine_diff_density_min     -0.175
_refine_ls_extinction_method     ?
_refine_ls_extinction_coef     ?
_refine_ls_abs_structure_details     ?
_refine_ls_abs_structure_Flack     ?
loop_
    _atom_type_symbol
    _atom_type_description
    _atom_type_scat_dispersion_real
    _atom_type_scat_dispersion_imag
    _atom_type_scat_source
    'C' 'C' 0.0033 0.0016
                         'International Tables Vol C Tables 4.2.6.8 and 6.1.1.4'
    'H' 'H' 0.0000 0.0000
                         'International Tables Vol C Tables 4.2.6.8 and 6.1.1.4'
    'N' 'N' 0.0061 0.0033
                         'International Tables Vol C Tables 4.2.6.8 and 6.1.1.4'
    'O' 'O' 0.0106 0.0060
                         'International Tables Vol C Tables 4.2.6.8 and 6.1.1.4'
_computing_data_collection     'CrystalClear (Rigaku, 2005)'
_computing_cell_refinement     'CrystalClear (Rigaku, 2005)'
_computing_data_reduction     'CrystalClear (Rigaku, 2005)'
_computing_structure_solution     'SHELXS97 (Sheldrick, 2008)'
_computing_structure_refinement     'SHELXL97 (Sheldrick, 2008)'
_computing_molecular_graphics     'SHELXTL (Sheldrick, 2008)'
_computing_publication_material     'SHELXTL (Sheldrick, 2008)'
loop_
    _atom_site_type_symbol
    _atom_site_label
    _atom_site_fract_x
    _atom_site_fract_y
    _atom_site_fract_z
    _atom_site_U_iso_or_equiv
    _atom_site_adp_type
    _atom_site_calc_flag
    _atom_site_refinement_flags
    _atom_site_occupancy
    _atom_site_symmetry_multiplicity
    _atom_site_disorder_assembly
    _atom_site_disorder_group
    C C1 0.1890(3) -0.1036(5) 1.0959(2) 0.0572(7) Uani d . 1 1 . .
    H H1D 0.1425 -0.1725 1.0250 0.086 Uiso calc R 1 1 . .
    H H1E 0.1322 -0.1329 1.1543 0.086 Uiso calc R 1 1 . .
    H H1F 0.2934 -0.1488 1.1222 0.086 Uiso calc R 1 1 . .
    C C2 0.2544(3) 0.1768(4) 0.9883(2) 0.0408(6) Uani d . 1 1 . .
    C C3 0.2302(3) 0.3798(4) 0.9597(2) 0.0459(6) Uani d . 1 1 . .
    H H3 0.1750 0.4605 1.0007 0.055 Uiso calc R 1 1 . .
    C C4 0.2879(3) 0.4619(3) 0.8707(2) 0.0390(5) Uani d . 1 1 . .
    H H4 0.2723 0.5987 0.8530 0.047 Uiso calc R 1 1 . .
    C C5 0.3689(2) 0.3440(3) 0.80676(18) 0.0320(5) Uani d . 1 1 . .
    C C6 0.3940(3) 0.1422(4) 0.83805(19) 0.0381(5) Uani d . 1 1 . .
    H H6 0.4490 0.0612 0.7971 0.046 Uiso calc R 1 1 . .
    C C7 0.3391(3) 0.0583(4) 0.9290(2) 0.0420(6) Uani d . 1 1 . .
    H H7 0.3592 -0.0766 0.9498 0.050 Uiso calc R 1 1 . .
    C C8 0.4250(2) 0.4355(3) 0.70654(19) 0.0338(5) Uani d . 1 1 . .
    C C9 0.7266(2) 0.9048(4) 0.64892(18) 0.0352(5) Uani d . 1 1 . .
    H H9 0.7382 0.9081 0.7336 0.042 Uiso calc R 1 1 . .
    C C10 0.7925(3) 0.7064(4) 0.6172(3) 0.0476(6) Uani d . 1 1 . .
    H H10A 0.7763 0.6960 0.5332 0.057 Uiso calc R 1 1 . .
    H H10B 0.7396 0.5943 0.6445 0.057 Uiso calc R 1 1 . .
    C C11 0.9646(3) 0.6941(4) 0.6720(3) 0.0562(7) Uani d . 1 1 . .
    H H11A 0.9796 0.6892 0.7561 0.067 Uiso calc R 1 1 . .
    H H11B 1.0061 0.5703 0.6468 0.067 Uiso calc R 1 1 . .
    C C12 1.0512(3) 0.8741(5) 0.6383(2) 0.0534(7) Uani d . 1 1 . .
    H H12A 1.1587 0.8656 0.6782 0.064 Uiso calc R 1 1 . .
    H H12B 1.0458 0.8710 0.5552 0.064 Uiso calc R 1 1 . .
    C C13 0.9841(3) 1.0711(4) 0.6698(3) 0.0533(7) Uani d . 1 1 . .
    H H13A 1.0376 1.1837 0.6435 0.064 Uiso calc R 1 1 . .
    H H13B 0.9994 1.0805 0.7538 0.064 Uiso calc R 1 1 . .
    C C14 0.8118(3) 1.0854(4) 0.6142(2) 0.0435(6) Uani d . 1 1 . .
    H H14A 0.7704 1.2094 0.6391 0.052 Uiso calc R 1 1 . .
    H H14B 0.7970 1.0896 0.5301 0.052 Uiso calc R 1 1 . .
    N N1 0.5590(2) 0.9176(3) 0.59367(15) 0.0354(4) Uani d . 1 1 . .
    H H1A 0.5457 0.9073 0.5167 0.053 Uiso calc R 1 1 . .
    H H1B 0.5221 1.0358 0.6114 0.053 Uiso calc R 1 1 . .
    H H1C 0.5093 0.8172 0.6199 0.053 Uiso calc R 1 1 . .
    O O1 0.4131(2) 0.6223(3) 0.69286(16) 0.0517(5) Uani d . 1 1 . .
    O O2 0.47886(19) 0.3187(3) 0.64103(13) 0.0452(4) Uani d . 1 1 . .
    O O3 0.1875(2) 0.1079(3) 1.07544(16) 0.0599(5) Uani d . 1 1 . .
loop_
    _atom_site_aniso_label
    _atom_site_aniso_U_11
    _atom_site_aniso_U_22
    _atom_site_aniso_U_33
    _atom_site_aniso_U_12
    _atom_site_aniso_U_13
    _atom_site_aniso_U_23
    C1 0.0654(16) 0.0534(16) 0.0579(16) -0.0038(15) 0.0249(13) 0.0187(15)
    C2 0.0483(13) 0.0402(13) 0.0366(12) -0.0055(11) 0.0155(10) 0.0006(10)
    C3 0.0602(15) 0.0351(12) 0.0500(14) -0.0010(12) 0.0284(11) -0.0100(11)
    C4 0.0459(13) 0.0288(11) 0.0453(13) 0.0011(10) 0.0162(10) -0.0006(9)
    C5 0.0312(10) 0.0313(12) 0.0329(10) -0.0017(9) 0.0058(8) -0.0004(9)
    C6 0.0429(12) 0.0343(12) 0.0392(12) 0.0056(10) 0.0138(9) 0.0000(10)
    C7 0.0534(14) 0.0319(12) 0.0426(13) 0.0034(11) 0.0148(11) 0.0049(10)
    C8 0.0316(10) 0.0354(13) 0.0351(11) 0.0018(9) 0.0089(8) 0.0038(9)
    C9 0.0406(11) 0.0329(11) 0.0327(11) 0.0030(10) 0.0096(8) 0.0015(9)
    C10 0.0499(15) 0.0259(12) 0.0675(18) 0.0038(10) 0.0138(13) -0.0009(11)
    C11 0.0535(16) 0.0412(15) 0.0723(19) 0.0159(13) 0.0103(14) 0.0038(13)
    C12 0.0419(13) 0.0561(18) 0.0619(16) 0.0085(13) 0.0111(11) -0.0013(14)
    C13 0.0448(14) 0.0416(16) 0.0712(18) -0.0015(12) 0.0085(13) -0.0071(13)
    C14 0.0449(14) 0.0298(12) 0.0561(15) 0.0005(10) 0.0115(12) -0.0008(11)
    N1 0.0432(10) 0.0296(9) 0.0365(9) 0.0016(8) 0.0155(7) 0.0016(8)
    O1 0.0631(11) 0.0335(9) 0.0680(12) 0.0048(9) 0.0350(9) 0.0120(9)
    O2 0.0629(11) 0.0387(9) 0.0398(9) 0.0088(8) 0.0241(8) 0.0046(8)
    O3 0.0912(14) 0.0467(11) 0.0552(11) -0.0064(11) 0.0446(10) 0.0020(9)
_geom_special_details     ?
loop_
    _geom_bond_atom_site_label_1
    _geom_bond_atom_site_label_2
    _geom_bond_site_symmetry_2
    _geom_bond_distance
    _geom_bond_publ_flag
    C1 O3 . 1.417(3) ?
    C1 H1D . 0.9600 ?
    C1 H1E . 0.9600 ?
    C1 H1F . 0.9600 ?
    C2 O3 . 1.374(3) ?
    C2 C7 . 1.380(3) ?
    C2 C3 . 1.387(4) ?
    C3 C4 . 1.376(3) ?
    C3 H3 . 0.9300 ?
    C4 C5 . 1.392(3) ?
    C4 H4 . 0.9300 ?
    C5 C6 . 1.387(3) ?
    C5 C8 . 1.507(3) ?
    C6 C7 . 1.389(3) ?
    C6 H6 . 0.9300 ?
    C7 H7 . 0.9300 ?
    C8 O1 . 1.246(3) ?
    C8 O2 . 1.259(3) ?
    C9 N1 . 1.492(3) ?
    C9 C10 . 1.516(3) ?
    C9 C14 . 1.518(3) ?
    C9 H9 . 0.9800 ?
    C10 C11 . 1.528(4) ?
    C10 H10A . 0.9700 ?
    C10 H10B . 0.9700 ?
    C11 C12 . 1.517(4) ?
    C11 H11A . 0.9700 ?
    C11 H11B . 0.9700 ?
    C12 C13 . 1.511(4) ?
    C12 H12A . 0.9700 ?
    C12 H12B . 0.9700 ?
    C13 C14 . 1.532(4) ?
    C13 H13A . 0.9700 ?
    C13 H13B . 0.9700 ?
    C14 H14A . 0.9700 ?
    C14 H14B . 0.9700 ?
    N1 H1A . 0.8900 ?
    N1 H1B . 0.8900 ?
    N1 H1C . 0.8900 ?
loop_
    _geom_angle_atom_site_label_1
    _geom_angle_atom_site_label_2
    _geom_angle_atom_site_label_3
    _geom_angle_site_symmetry_1
    _geom_angle_site_symmetry_3
    _geom_angle
    _geom_angle_publ_flag
    O3 C1 H1D . . 109.5 ?
    O3 C1 H1E . . 109.5 ?
    H1D C1 H1E . . 109.5 ?
    O3 C1 H1F . . 109.5 ?
    H1D C1 H1F . . 109.5 ?
    H1E C1 H1F . . 109.5 ?
    O3 C2 C7 . . 124.6(2) ?
    O3 C2 C3 . . 115.6(2) ?
    C7 C2 C3 . . 119.9(2) ?
    C4 C3 C2 . . 120.1(2) ?
    C4 C3 H3 . . 119.9 ?
    C2 C3 H3 . . 119.9 ?
    C3 C4 C5 . . 121.2(2) ?
    C3 C4 H4 . . 119.4 ?
    C5 C4 H4 . . 119.4 ?
    C6 C5 C4 . . 117.8(2) ?
    C6 C5 C8 . . 122.08(19) ?
    C4 C5 C8 . . 120.14(19) ?
    C5 C6 C7 . . 121.7(2) ?
    C5 C6 H6 . . 119.2 ?
    C7 C6 H6 . . 119.2 ?
    C2 C7 C6 . . 119.4(2) ?
    C2 C7 H7 . . 120.3 ?
    C6 C7 H7 . . 120.3 ?
    O1 C8 O2 . . 124.1(2) ?
    O1 C8 C5 . . 117.7(2) ?
    O2 C8 C5 . . 118.20(19) ?
    N1 C9 C10 . . 110.26(19) ?
    N1 C9 C14 . . 110.48(18) ?
    C10 C9 C14 . . 111.59(17) ?
    N1 C9 H9 . . 108.1 ?
    C10 C9 H9 . . 108.1 ?
    C14 C9 H9 . . 108.1 ?
    C9 C10 C11 . . 110.5(2) ?
    C9 C10 H10A . . 109.6 ?
    C11 C10 H10A . . 109.6 ?
    C9 C10 H10B . . 109.6 ?
    C11 C10 H10B . . 109.6 ?
    H10A C10 H10B . . 108.1 ?
    C12 C11 C10 . . 111.6(2) ?
    C12 C11 H11A . . 109.3 ?
    C10 C11 H11A . . 109.3 ?
    C12 C11 H11B . . 109.3 ?
    C10 C11 H11B . . 109.3 ?
    H11A C11 H11B . . 108.0 ?
    C13 C12 C11 . . 111.0(2) ?
    C13 C12 H12A . . 109.4 ?
    C11 C12 H12A . . 109.4 ?
    C13 C12 H12B . . 109.4 ?
    C11 C12 H12B . . 109.4 ?
    H12A C12 H12B . . 108.0 ?
    C12 C13 C14 . . 111.2(2) ?
    C12 C13 H13A . . 109.4 ?
    C14 C13 H13A . . 109.4 ?
    C12 C13 H13B . . 109.4 ?
    C14 C13 H13B . . 109.4 ?
    H13A C13 H13B . . 108.0 ?
    C9 C14 C13 . . 110.5(2) ?
    C9 C14 H14A . . 109.6 ?
    C13 C14 H14A . . 109.6 ?
    C9 C14 H14B . . 109.6 ?
    C13 C14 H14B . . 109.6 ?
    H14A C14 H14B . . 108.1 ?
    C9 N1 H1A . . 109.5 ?
    C9 N1 H1B . . 109.5 ?
    H1A N1 H1B . . 109.5 ?
    C9 N1 H1C . . 109.5 ?
    H1A N1 H1C . . 109.5 ?
    H1B N1 H1C . . 109.5 ?
    C2 O3 C1 . . 117.6(2) ?
loop_
    _geom_hbond_atom_site_label_D
    _geom_hbond_atom_site_label_H
    _geom_hbond_atom_site_label_A
    _geom_hbond_site_symmetry_A
    _geom_hbond_distance_DH
    _geom_hbond_distance_HA
    _geom_hbond_distance_DA
    _geom_hbond_angle_DHA
    _geom_hbond_publ_flag
    N1 H1C O1 . 0.89 1.86 2.744(3) 172.9 yes
    N1 H1A O2 2_656 0.89 1.91 2.787(2) 166.5 yes
    N1 H1B O2 1_565 0.89 1.95 2.830(3) 168.0 yes
data_global
_journal_date_recd_electronic     2011-06-11
_journal_date_accepted     2011-07-06
_journal_name_full     'Acta Crystallographica, Section E'
_journal_year     2011
_journal_volume     67
_journal_issue      8
_journal_page_first     o2185
_journal_page_last     o2185
_journal_paper_category     QO
_journal_coeditor_code     BH2364
_publ_contact_author_name     'Bin Wei'
_publ_contact_author_address
;
Ordered Matter Science Research Center
Southeast University
Nanjing 210096
P.R. China
;
_publ_contact_author_email     seuwei@126.com
_publ_contact_author_fax     86-25-52090626
_publ_contact_author_phone     86-25-52090626
_publ_section_title
;
Cyclohexylammonium 4-methoxybenzoate
;
loop_
    _publ_author_name
    _publ_author_footnote
    _publ_author_address
    "Wei, Bin" .
;
Ordered Matter Science Research Center
Southeast University
Nanjing 210096
People's Republic of China
;
