# Supplementary material for: Cyclo­hexyl­ammonium 4-meth­oxy­benzoate
Source: Acta Crystallogr Sect E Struct Rep Online. 2011 Jul 30;67(Pt 8):o2185. doi: 10.1107/S1600536811027127 (PMC3213617; doi:10.1107/S1600536811027127)
Supplement: Supplementary file 2 [file e-67-o2185-Isup2.hkl]

# 
# h,k,l, Fc-squared, Fo-squared, sigma(Fo-squared) and status flag 
# 
data_I
_shelx_title ' b in P2(1)' 
_shelx_refln_list_code          4 
_shelx_F_calc_maximum      105.21 
_exptl_crystal_F_000       272.00 
_reflns_d_resolution_high  0.7701 
 
loop_ 
 _symmetry_equiv_pos_as_xyz 
 'x, y, z' 
 '-x, y+1/2, -z' 
 
_cell_length_a     8.9076 
_cell_length_b     6.6025 
_cell_length_c    11.7776 
_cell_angle_alpha  90.000 
_cell_angle_beta  102.853 
_cell_angle_gamma  90.000 
 
_shelx_F_squared_multiplier     1.000 
 
loop_ 
 _refln_index_h 
 _refln_index_k 
 _refln_index_l 
 _refln_F_squared_calc 
 _refln_F_squared_meas 
 _refln_F_squared_sigma 
 _refln_observed_status 
   2   0   0      101.61       95.12      1.22 o 
   3   0   0       25.80       18.18      0.50 o 
   4   0   0      540.39      592.36      6.40 o 
   5   0   0      676.94      708.56     17.28 o 
   6   0   0       11.32       11.02      1.08 o 
   7   0   0        1.97        2.31      0.72 o 
   8   0   0       11.35        9.18      0.85 o 
   9   0   0        5.97        4.86      0.92 o 
  10   0   0        0.03        1.32      1.00 o 
  11   0   0        1.62        2.68      2.05 o 
   1   1   0     1832.72     1769.08     10.60 o 
   2   1   0     1240.37     1176.67      6.88 o 
   3   1   0       79.78       81.03      0.73 o 
   4   1   0      203.88      214.23      2.44 o 
   5   1   0      306.92      319.75      2.92 o 
   6   1   0      115.04      110.22      2.33 o 
   7   1   0        9.24        8.93      0.53 o 
   8   1   0       18.30       14.09      0.96 o 
   9   1   0       14.49       15.95      2.23 o 
  10   1   0        1.11        3.38      1.11 o 
  11   1   0        0.62        0.26      1.27 o 
   0   2   0      155.97      131.11      1.46 o 
   1   2   0      414.36      382.56      2.26 o 
   2   2   0       86.72       85.09      1.65 o 
   3   2   0       88.48       86.22      1.02 o 
   4   2   0       48.46       46.53      1.00 o 
   5   2   0      261.04      246.30      2.66 o 
   6   2   0       10.83       10.96      0.48 o 
   7   2   0       48.81       49.28      1.49 o 
   8   2   0       19.63       16.97      1.11 o 
   9   2   0        1.78        1.87      0.88 o 
  10   2   0       10.09       11.24      1.23 o 
   1   3   0      250.64      265.77      2.13 o 
   2   3   0      642.44      731.32      4.75 o 
   3   3   0       50.11       56.35      1.17 o 
   4   3   0       13.35       12.72      0.75 o 
   5   3   0       35.36       38.11      1.17 o 
   6   3   0      112.18      118.20      2.51 o 
   7   3   0       24.79       24.51      1.19 o 
   8   3   0       29.11       30.31      1.45 o 
   9   3   0        3.29        2.81      1.10 o 
  10   3   0        1.61        2.48      0.90 o 
   0   4   0     1323.02     1371.12     15.86 o 
   1   4   0       27.08       34.80      0.71 o 
   2   4   0       68.90       68.52      1.31 o 
   3   4   0       14.42       15.24      0.78 o 
   4   4   0       20.92       19.73      0.94 o 
   5   4   0       95.26       91.99      2.21 o 
   6   4   0      170.45      172.11      3.62 o 
   7   4   0       41.20       42.07      1.74 o 
   8   4   0       10.54       11.91      1.05 o 
   9   4   0        7.67        7.64      1.04 o 
   1   5   0       56.32       53.85      1.08 o 
   2   5   0       24.07       22.60      0.60 o 
   3   5   0        9.37        9.50      1.19 o 
   4   5   0       11.63       11.61      0.94 o 
   5   5   0       70.43       68.22      2.10 o 
   6   5   0       30.29       34.78      1.52 o 
   7   5   0        9.16        7.67      1.04 o 
   8   5   0        6.11        8.30      1.19 o 
   9   5   0        9.73       11.34      1.76 o 
   0   6   0       40.06       41.10      3.04 o 
   1   6   0       94.92       91.22      1.95 o 
   2   6   0       21.00       18.68      1.09 o 
   3   6   0       13.26       13.79      0.96 o 
   4   6   0       24.77       22.21      1.25 o 
   5   6   0       16.49       18.15      1.28 o 
   6   6   0        6.73        7.00      1.01 o 
   7   6   0       32.54       33.93      1.76 o 
   8   6   0       15.90       16.05      1.50 o 
   1   7   0       18.55       18.71      1.04 o 
   2   7   0        4.97        3.71      0.73 o 
   3   7   0       15.25       14.14      1.12 o 
   4   7   0        4.43        5.23      1.87 o 
   5   7   0       12.48       14.84      1.33 o 
   6   7   0        8.31       10.59      1.77 o 
   0   8   0       18.68       17.05      2.55 o 
   1   8   0        5.29        7.00      1.15 o 
   2   8   0        3.85        4.91      1.11 o 
   3   8   0        0.33        0.74      0.83 o 
   4   8   0        6.66       11.70      1.21 o 
 -11   0   1        1.95        2.55      2.05 o 
 -10   0   1        0.26       -0.58      1.65 o 
  -9   0   1        0.10       -0.13      0.51 o 
  -8   0   1       13.59       10.12      0.84 o 
  -7   0   1       18.26       19.05      1.21 o 
  -6   0   1       17.11       14.53      1.21 o 
  -5   0   1        0.29        0.17      0.30 o 
  -4   0   1      209.67      223.06      2.98 o 
  -3   0   1      854.74      838.62     16.30 o 
  -2   0   1       39.17       32.62      1.97 o 
   1   0   1        1.81        5.03      0.12 o 
   2   0   1    11069.59     9449.04    126.19 o 
   3   0   1     1601.82     1639.70     19.82 o 
   4   0   1      120.84      136.36      1.98 o 
   5   0   1        5.54        9.54      0.57 o 
   6   0   1        0.46        0.76      0.57 o 
   7   0   1       97.45       97.28      3.28 o 
   8   0   1       25.45       23.99      1.49 o 
   9   0   1        0.75        0.53      0.63 o 
  10   0   1        0.70        0.12      1.56 o 
  11   0   1        0.92        0.19      2.05 o 
 -11   1   1        0.21       -0.82      1.05 o 
 -10   1   1        2.12        4.69      1.18 o 
  -9   1   1        1.78        1.50      0.60 o 
  -8   1   1       35.83       32.12      1.02 o 
  -7   1   1       66.07       67.75      1.42 o 
  -6   1   1      142.55      138.24      1.83 o 
  -5   1   1       38.55       38.02      0.82 o 
  -4   1   1      202.29      201.01      1.87 o 
  -3   1   1      403.94      391.33      2.39 o 
  -2   1   1       11.35       12.44      0.32 o 
  -1   1   1     2233.10     2084.67      7.22 o 
   0   1   1       57.03       63.97      0.84 o 
   1   1   1     1494.14     1457.41      4.53 o 
   2   1   1      282.92      244.37      2.58 o 
   3   1   1        5.89        6.17      0.25 o 
   4   1   1      554.61      572.90      4.37 o 
   5   1   1        1.96        2.24      0.25 o 
   6   1   1       17.54       18.88      0.88 o 
   7   1   1       15.51       15.53      0.63 o 
   8   1   1        6.19        6.43      0.47 o 
   9   1   1        2.24        4.81      1.31 o 
  10   1   1        2.94        3.69      0.84 o 
 -11   2   1        0.70        2.14      1.31 o 
 -10   2   1        7.80       10.11      1.04 o 
  -9   2   1        6.26        5.28      0.87 o 
  -8   2   1       11.14        9.92      0.90 o 
  -7   2   1      108.93      100.57      1.79 o 
  -6   2   1       50.87       53.66      1.06 o 
  -5   2   1       66.43       62.49      2.04 o 
  -4   2   1       40.32       42.82      0.69 o 
  -3   2   1        7.04        7.49      0.30 o 
  -2   2   1     1080.12     1088.27      8.42 o 
  -1   2   1      242.74      230.20      1.72 o 
   0   2   1      152.41      154.32      1.14 o 
   1   2   1      472.44      458.69      2.26 o 
   2   2   1       69.07       70.60      0.81 o 
   3   2   1        7.71        8.17      0.37 o 
   4   2   1       37.97       35.32      0.44 o 
   5   2   1       86.79       78.08      1.60 o 
   6   2   1      122.55      110.23      2.48 o 
   7   2   1       24.47       24.61      1.17 o 
   8   2   1        1.87        2.63      1.24 o 
   9   2   1       13.58       14.17      1.16 o 
  10   2   1       14.36       15.24      1.34 o 
 -10   3   1        8.66        9.27      1.38 o 
  -9   3   1        6.02        7.62      1.00 o 
  -8   3   1        1.69        2.94      0.73 o 
  -7   3   1       10.41       11.93      0.94 o 
  -6   3   1      325.47      320.38      6.42 o 
  -5   3   1       19.87       20.28      0.95 o 
  -4   3   1       46.99       43.28      0.87 o 
  -3   3   1        2.78        2.80      0.17 o 
  -2   3   1      141.10      144.55      1.27 o 
  -1   3   1      713.87      763.93      6.28 o 
   0   3   1      321.36      342.99      2.75 o 
   1   3   1       49.36       54.53      0.89 o 
   2   3   1       68.25       69.00      1.23 o 
   3   3   1       87.45       81.56      2.39 o 
   4   3   1       13.39       16.22      1.02 o 
   5   3   1      110.85      114.73      2.40 o 
   6   3   1        9.61       10.18      0.84 o 
   7   3   1       48.48       45.75      1.65 o 
   8   3   1       12.54       12.59      1.14 o 
   9   3   1        3.25        3.35      0.97 o 
  10   3   1        8.13       10.11      1.16 o 
 -10   4   1        0.00        0.26      0.80 o 
  -9   4   1        0.70        1.02      0.86 o 
  -8   4   1        2.35        2.39      0.81 o 
  -7   4   1        5.37        4.97      0.87 o 
  -6   4   1       25.35       23.70      1.22 o 
  -5   4   1       30.32       30.55      1.21 o 
  -4   4   1       45.09       44.72      1.29 o 
  -3   4   1      309.67      293.52      4.97 o 
  -2   4   1        7.60        8.67      0.32 o 
  -1   4   1       31.50       29.42      0.65 o 
   0   4   1        9.58       13.72      0.44 o 
   1   4   1       12.45       14.69      0.46 o 
   2   4   1      315.98      311.94      7.13 o 
   3   4   1       53.26       52.53      1.35 o 
   4   4   1       18.66       18.34      0.92 o 
   5   4   1       33.84       35.51      1.32 o 
   6   4   1       38.67       41.27      1.66 o 
   7   4   1       35.61       36.76      1.70 o 
   8   4   1       30.12       31.23      1.63 o 
   9   4   1       29.12       27.99      1.78 o 
  -9   5   1       11.76       13.26      1.46 o 
  -8   5   1       26.39       25.91      1.55 o 
  -7   5   1       57.31       59.45      2.20 o 
  -6   5   1       26.40       26.31      1.62 o 
  -5   5   1       21.40       23.88      1.27 o 
  -4   5   1       43.38       40.24      1.34 o 
  -3   5   1       12.86       15.38      1.45 o 
  -2   5   1       19.22       19.25      0.54 o 
  -1   5   1      146.46      137.77      3.78 o 
   0   5   1       98.61       88.08      1.38 o 
   1   5   1       77.00       66.80      3.14 o 
   2   5   1        3.76        4.44      0.44 o 
   3   5   1       19.38       17.08      0.94 o 
   4   5   1      130.35      122.67      2.75 o 
   5   5   1       12.24       13.05      0.97 o 
   6   5   1        0.91        0.21      0.98 o 
   7   5   1       13.97       18.49      1.24 o 
   8   5   1        8.64       12.43      1.26 o 
  -8   6   1       11.42       14.33      2.07 o 
  -7   6   1        8.03        8.93      1.20 o 
  -6   6   1       16.83       17.67      1.30 o 
  -5   6   1       14.81       16.76      1.09 o 
  -4   6   1       27.96       26.48      1.26 o 
  -3   6   1        5.97        6.56      0.77 o 
  -2   6   1       16.56       14.16      0.97 o 
  -1   6   1       47.31       41.48      0.95 o 
   0   6   1       16.63       15.33      0.67 o 
   1   6   1       97.39       91.28      1.53 o 
   2   6   1       19.90       19.04      0.79 o 
   3   6   1        8.99        9.94      0.87 o 
   4   6   1        6.09        6.88      0.84 o 
   5   6   1       16.59       15.27      1.09 o 
   6   6   1        5.74        5.76      1.11 o 
   7   6   1       11.56       13.50      1.47 o 
  -6   7   1       17.50       17.65      1.40 o 
  -5   7   1        3.56        5.41      0.98 o 
  -4   7   1        9.67       10.38      1.10 o 
  -3   7   1        4.03        5.18      0.84 o 
  -2   7   1        9.61       12.10      1.04 o 
  -1   7   1       23.86       20.99      0.94 o 
   0   7   1       38.54       33.23      1.14 o 
   1   7   1       48.99       45.60      1.94 o 
   2   7   1       15.69       15.91      1.34 o 
   3   7   1        8.82       11.11      1.11 o 
   4   7   1        6.45        7.50      0.96 o 
   5   7   1        4.03        6.46      0.99 o 
   6   7   1        4.90        7.98      1.25 o 
  -4   8   1        7.34        8.41      1.15 o 
  -3   8   1       22.34       24.34      1.51 o 
  -2   8   1        9.46       11.38      1.32 o 
  -1   8   1        6.13        6.69      1.18 o 
   0   8   1        7.44       10.76      2.12 o 
   1   8   1        2.45        3.07      1.10 o 
   2   8   1        5.70        5.60      1.02 o 
   3   8   1        4.47        4.86      1.00 o 
 -11   0   2        3.18        0.06      1.56 o 
 -10   0   2        2.13        3.49      2.64 o 
  -9   0   2        0.82        0.84      0.90 o 
  -8   0   2        6.77        5.14      0.73 o 
  -7   0   2       11.15        9.59      0.75 o 
  -6   0   2        3.25        2.70      0.48 o 
  -5   0   2       63.89       64.02      1.33 o 
  -4   0   2        4.76        4.74      0.49 o 
  -3   0   2       16.83       14.21      0.44 o 
  -2   0   2      439.12      466.82      4.87 o 
  -1   0   2      745.81      684.75      3.46 o 
   0   0   2       28.85       37.21      0.28 o 
   1   0   2     2338.10     2298.43     15.69 o 
   2   0   2     3732.13     3628.75     29.00 o 
   3   0   2     1221.50     1244.17     12.12 o 
   4   0   2      227.47      233.22      5.23 o 
   5   0   2        4.65        4.68      0.57 o 
   6   0   2       21.90       20.60      0.96 o 
   7   0   2       43.17       47.24      1.58 o 
   8   0   2        0.10        0.98      0.58 o 
   9   0   2       13.60       13.31      1.13 o 
  10   0   2        3.82        3.11      2.05 o 
 -11   1   2       23.05       23.97      2.05 o 
 -10   1   2        0.51        2.74      0.90 o 
  -9   1   2        5.70        5.47      1.03 o 
  -8   1   2       38.42       42.02      1.28 o 
  -7   1   2       13.35       12.00      0.63 o 
  -6   1   2      113.77      114.59      1.47 o 
  -5   1   2      220.32      233.47      2.21 o 
  -4   1   2      395.47      404.00      3.14 o 
  -3   1   2      195.01      203.63      2.17 o 
  -2   1   2      107.66      114.09      0.88 o 
  -1   1   2      255.55      282.50      2.20 o 
   0   1   2     3079.93     2766.82     12.65 o 
   1   1   2     1833.04     1879.88     11.87 o 
   2   1   2     1098.10     1119.86      7.36 o 
   3   1   2      619.79      647.79      4.63 o 
   4   1   2      130.18      129.27      1.41 o 
   5   1   2        6.19        7.64      0.42 o 
   6   1   2       32.81       34.00      0.79 o 
   7   1   2        3.85        5.06      0.46 o 
   8   1   2        0.91        1.80      0.41 o 
   9   1   2        5.62        6.39      0.93 o 
  10   1   2        4.09        5.45      1.74 o 
 -11   2   2        0.09        0.55      1.01 o 
 -10   2   2        7.08        8.69      1.13 o 
  -9   2   2        4.08        4.14      0.85 o 
  -8   2   2        3.11        3.21      0.60 o 
  -7   2   2      136.63      131.77      2.27 o 
  -6   2   2      248.51      246.69      4.42 o 
  -5   2   2       54.24       50.21      0.94 o 
  -4   2   2      119.62      133.30      1.63 o 
  -3   2   2       73.17       71.54      0.68 o 
  -2   2   2     1233.67     1322.51      8.19 o 
  -1   2   2       73.86       71.69      0.81 o 
   0   2   2        7.51        7.96      0.26 o 
   1   2   2       15.80       14.03      0.28 o 
   2   2   2       42.03       38.85      0.39 o 
   3   2   2       16.50       19.21      0.33 o 
   4   2   2        0.44        0.66      0.22 o 
   5   2   2       21.63       20.11      0.57 o 
   6   2   2      104.52      100.59      3.38 o 
   7   2   2       16.76       16.39      1.33 o 
   8   2   2        0.43       -0.03      0.98 o 
   9   2   2        2.12        4.45      1.05 o 
  10   2   2        1.76        2.78      1.07 o 
 -10   3   2        1.79        1.62      0.83 o 
  -9   3   2        0.60        1.72      1.01 o 
  -8   3   2        1.37        3.91      1.51 o 
  -7   3   2       26.82       26.30      1.21 o 
  -6   3   2       34.22       28.76      1.67 o 
  -5   3   2       61.58       60.26      1.25 o 
  -4   3   2       10.67        9.21      0.40 o 
  -3   3   2      143.84      154.99      1.39 o 
  -2   3   2       43.07       43.77      0.62 o 
  -1   3   2      238.21      235.76      2.33 o 
   0   3   2      295.79      315.27      3.50 o 
   1   3   2      788.23      839.32      6.72 o 
   2   3   2      117.12      129.94      1.71 o 
   3   3   2       19.13       25.76      0.76 o 
   4   3   2       80.41       75.92      1.51 o 
   5   3   2       60.11       61.96      1.66 o 
   6   3   2       53.39       51.06      1.69 o 
   7   3   2       14.34       14.47      1.04 o 
   8   3   2        1.63        3.48      0.95 o 
   9   3   2       11.01       10.50      1.13 o 
  10   3   2       23.13       22.27      1.69 o 
 -10   4   2        0.26        2.09      1.17 o 
  -9   4   2        0.60        1.22      0.77 o 
  -8   4   2        6.17        7.18      0.90 o 
  -7   4   2        9.38       10.22      0.96 o 
  -6   4   2       31.61       33.11      1.48 o 
  -5   4   2      102.41       96.91      2.28 o 
  -4   4   2       63.75       58.40      1.56 o 
  -3   4   2       35.13       30.74      0.64 o 
  -2   4   2        1.84        5.29      0.32 o 
  -1   4   2      150.43      142.55      3.02 o 
   0   4   2        2.00        2.60      0.31 o 
   1   4   2       44.11       43.20      1.35 o 
   2   4   2      172.49      186.76      2.37 o 
   3   4   2       42.88       41.21      0.85 o 
   4   4   2       32.86       34.92      1.25 o 
   5   4   2       69.72       70.14      1.86 o 
   6   4   2       14.25       15.66      1.12 o 
   7   4   2       15.32       15.36      1.44 o 
   8   4   2       15.38       15.40      1.26 o 
   9   4   2        7.74        9.08      1.24 o 
  -9   5   2        8.47        8.95      1.27 o 
  -8   5   2       35.30       39.72      1.95 o 
  -7   5   2       20.30       22.00      2.11 o 
  -6   5   2       31.60       35.29      1.68 o 
  -5   5   2      193.23      186.57      3.87 o 
  -4   5   2      145.69      129.18      2.79 o 
  -3   5   2      166.58      167.97      2.48 o 
  -2   5   2       32.91       31.17      0.75 o 
  -1   5   2       51.24       50.36      1.18 o 
   0   5   2      360.86      345.80      3.85 o 
   1   5   2       35.17       36.56      0.77 o 
   2   5   2       12.87       14.88      0.67 o 
   3   5   2       37.77       36.17      1.27 o 
   4   5   2       76.98       66.85      1.88 o 
   5   5   2       11.27       12.61      1.07 o 
   6   5   2        6.71        8.18      1.13 o 
   7   5   2        0.15        0.16      0.78 o 
   8   5   2        0.23        0.34      0.74 o 
  -8   6   2        2.69        2.40      1.21 o 
  -7   6   2       31.39       31.40      1.71 o 
  -6   6   2       55.59       52.31      2.18 o 
  -5   6   2        3.39        3.50      0.74 o 
  -4   6   2       21.53       20.91      1.23 o 
  -3   6   2        1.51        2.07      0.71 o 
  -2   6   2        1.73        2.39      0.48 o 
  -1   6   2       97.40       95.10      1.65 o 
   0   6   2       24.85       22.79      0.81 o 
   1   6   2        1.59        3.98      0.56 o 
   2   6   2        6.54        6.47      0.85 o 
   3   6   2        5.10        7.22      0.86 o 
   4   6   2       31.96       30.02      1.50 o 
   5   6   2       14.78       13.84      1.51 o 
   6   6   2        2.55        2.38      0.78 o 
   7   6   2        1.38        1.75      0.95 o 
  -6   7   2        2.64        2.77      0.94 o 
  -5   7   2        0.01       -0.28      0.67 o 
  -4   7   2        0.81        2.33      0.85 o 
  -3   7   2        0.93        1.22      0.65 o 
  -2   7   2       11.80       12.45      0.99 o 
  -1   7   2       12.99       12.71      0.83 o 
   0   7   2        1.05        0.68      0.52 o 
   1   7   2       15.37       14.90      1.39 o 
   2   7   2       21.93       22.14      1.72 o 
   3   7   2       29.06       28.04      1.67 o 
   4   7   2        8.48        8.24      1.01 o 
   5   7   2        2.45        6.51      1.09 o 
   6   7   2        6.68        7.46      1.24 o 
  -4   8   2        4.06        3.34      0.99 o 
  -3   8   2        1.32        3.04      1.54 o 
  -2   8   2       10.98       12.48      1.44 o 
  -1   8   2       24.71       25.06      1.82 o 
   0   8   2        1.88        3.76      1.30 o 
   1   8   2        5.74        5.36      1.07 o 
   2   8   2        2.10        2.99      1.03 o 
   3   8   2        8.53        8.60      1.20 o 
 -11   0   3        3.20        3.67      2.12 o 
 -10   0   3        5.06        4.82      1.65 o 
  -9   0   3       23.80       23.27      1.25 o 
  -8   0   3        1.15        1.58      0.60 o 
  -7   0   3       35.33       31.76      1.19 o 
  -6   0   3        0.54        1.31      1.25 o 
  -5   0   3       47.66       47.40      1.14 o 
  -4   0   3      140.41      135.35      2.02 o 
  -3   0   3        7.23       10.72      0.85 o 
  -2   0   3      579.70      604.74      5.21 o 
  -1   0   3     1587.76     1494.20      6.89 o 
   0   0   3     4807.37     4706.86     46.39 o 
   1   0   3      143.57      152.81      1.64 o 
   2   0   3       50.77       51.57      1.17 o 
   3   0   3      134.60      132.63      2.02 o 
   4   0   3     2560.01     2661.84     29.96 o 
   5   0   3       22.89       23.26      1.47 o 
   6   0   3       21.94       22.34      1.12 o 
   7   0   3        0.58        0.29      1.21 o 
   8   0   3        6.96        4.92      0.77 o 
   9   0   3       24.57       22.74      1.39 o 
  10   0   3        1.99        0.00      1.49 o 
 -11   1   3        1.85        2.91      1.58 o 
 -10   1   3       23.72       24.84      1.22 o 
  -9   1   3       19.94       22.43      1.09 o 
  -8   1   3       25.92       24.10      0.79 o 
  -7   1   3       29.07       28.03      0.80 o 
  -6   1   3       38.95       38.27      1.13 o 
  -5   1   3       94.31       91.30      1.31 o 
  -4   1   3       70.40       68.09      0.85 o 
  -3   1   3      424.53      461.71      4.11 o 
  -2   1   3     1143.77     1105.63      6.73 o 
  -1   1   3      922.75      905.20      5.39 o 
   0   1   3       98.82       92.92      0.73 o 
   1   1   3      292.35      283.50      2.83 o 
   2   1   3      249.29      248.32      2.01 o 
   3   1   3      482.99      471.10      6.27 o 
   4   1   3      463.27      456.77      5.31 o 
   5   1   3      163.06      175.83      2.92 o 
   6   1   3       52.70       50.98      1.07 o 
   7   1   3        4.01        5.78      0.54 o 
   8   1   3        6.56        8.50      0.64 o 
   9   1   3        2.16        3.29      0.81 o 
  10   1   3        0.30       -0.04      1.36 o 
 -11   2   3       12.74       12.71      1.56 o 
 -10   2   3        0.16       -0.12      0.74 o 
  -9   2   3        0.17       -0.49      0.65 o 
  -8   2   3        1.38        1.65      0.63 o 
  -7   2   3       16.28       16.85      1.27 o 
  -6   2   3       96.61       95.50      1.64 o 
  -5   2   3      272.95      276.36      4.95 o 
  -4   2   3      565.30      605.05      4.67 o 
  -3   2   3      204.26      204.81      1.86 o 
  -2   2   3      197.75      208.08      1.76 o 
  -1   2   3      416.26      426.98      3.11 o 
   0   2   3       49.33       55.01      0.70 o 
   1   2   3       14.40       13.76      0.36 o 
   2   2   3      310.92      320.43      2.77 o 
   3   2   3      242.35      258.17      2.21 o 
   4   2   3        1.00        1.36      0.23 o 
   5   2   3       20.87       22.02      0.63 o 
   6   2   3        1.94        2.67      0.47 o 
   7   2   3        1.81        2.09      0.84 o 
   8   2   3        2.34        2.57      0.81 o 
   9   2   3        5.45        7.50      1.49 o 
  10   2   3        0.29        1.06      0.88 o 
 -10   3   3        6.42        7.22      1.09 o 
  -9   3   3        1.56        3.21      1.06 o 
  -8   3   3        3.48        5.12      0.87 o 
  -7   3   3       88.67       88.52      2.21 o 
  -6   3   3       11.41        9.47      0.61 o 
  -5   3   3        2.35        2.71      0.39 o 
  -4   3   3       20.18       19.35      0.71 o 
  -3   3   3      197.63      219.38      2.07 o 
  -2   3   3      469.85      474.31      4.01 o 
  -1   3   3       14.75       15.89      0.65 o 
   0   3   3       22.01       21.01      0.53 o 
   1   3   3       15.92       15.63      0.62 o 
   2   3   3      224.03      218.27      3.07 o 
   3   3   3      176.49      181.29      3.27 o 
   4   3   3       49.00       47.63      1.32 o 
   5   3   3        4.79        5.13      0.68 o 
   6   3   3      133.01      134.94      2.98 o 
   7   3   3        2.30        4.06      0.85 o 
   8   3   3        3.09        4.48      0.92 o 
   9   3   3       17.47       19.09      1.53 o 
 -10   4   3        3.59        3.43      1.10 o 
  -9   4   3        8.71        9.53      1.47 o 
  -8   4   3        4.17        4.78      0.98 o 
  -7   4   3       31.70       32.17      1.39 o 
  -6   4   3      114.46      115.06      2.79 o 
  -5   4   3       49.70       51.32      2.27 o 
  -4   4   3       28.55       27.39      0.79 o 
  -3   4   3       98.94       96.80      1.28 o 
  -2   4   3      198.09      193.74      2.20 o 
  -1   4   3      105.69      100.31      1.32 o 
   0   4   3      103.16      100.44      1.30 o 
   1   4   3       52.86       48.52      1.20 o 
   2   4   3        0.01        0.74      0.89 o 
   3   4   3       11.29       11.94      0.57 o 
   4   4   3      123.77      127.01      2.69 o 
   5   4   3        1.02        1.95      1.18 o 
   6   4   3       15.88       18.43      1.50 o 
   7   4   3        3.07        3.65      0.79 o 
   8   4   3        8.92       10.27      1.13 o 
   9   4   3        0.20        0.37      0.90 o 
  -9   5   3        7.32        8.94      1.27 o 
  -8   5   3       33.41       33.66      1.84 o 
  -7   5   3       34.85       38.56      1.74 o 
  -6   5   3       88.98       86.47      2.36 o 
  -5   5   3       58.73       56.19      1.73 o 
  -4   5   3       37.88       37.05      1.56 o 
  -3   5   3      209.72      196.99      2.46 o 
  -2   5   3      192.69      184.92      2.45 o 
  -1   5   3      315.33      313.05      3.71 o 
   0   5   3       25.23       27.27      0.74 o 
   1   5   3       18.41       17.09      0.82 o 
   2   5   3        9.69       10.99      0.68 o 
   3   5   3       19.74       18.90      0.87 o 
   4   5   3        3.20        3.51      0.70 o 
   5   5   3       10.11       10.35      0.99 o 
   6   5   3        1.86        2.39      0.94 o 
   7   5   3        0.14       -0.73      0.89 o 
   8   5   3        0.58       -0.34      0.86 o 
  -8   6   3        1.42        1.61      1.21 o 
  -7   6   3       18.71       24.08      2.37 o 
  -6   6   3        5.59        6.54      1.11 o 
  -5   6   3       57.76       54.54      1.94 o 
  -4   6   3      128.16      124.11      3.08 o 
  -3   6   3       21.89       23.35      1.19 o 
  -2   6   3       11.92        9.70      0.64 o 
  -1   6   3       33.28       30.41      0.91 o 
   0   6   3       48.00       40.68      1.02 o 
   1   6   3       68.08       64.84      1.63 o 
   2   6   3       29.08       27.69      0.98 o 
   3   6   3       48.58       46.20      1.64 o 
   4   6   3       21.19       21.99      1.26 o 
   5   6   3        0.74        0.19      0.64 o 
   6   6   3        1.27        1.93      0.89 o 
   7   6   3        0.09        1.46      0.96 o 
  -6   7   3        5.67        6.09      1.15 o 
  -5   7   3        3.09        3.93      0.93 o 
  -4   7   3        1.47        2.17      0.73 o 
  -3   7   3       25.67       25.94      1.62 o 
  -2   7   3        1.42        1.90      0.87 o 
  -1   7   3        6.39        7.17      0.64 o 
   0   7   3        6.63        6.68      0.97 o 
   1   7   3        3.20        3.68      0.81 o 
   2   7   3        0.29        0.76      0.63 o 
   3   7   3        3.72        4.42      0.90 o 
   4   7   3        5.50        6.87      1.51 o 
   5   7   3       19.66       21.99      1.52 o 
  -3   8   3       11.64        9.98      1.50 o 
  -2   8   3       23.28       27.95      1.89 o 
  -1   8   3        7.94       10.83      1.30 o 
   0   8   3        9.39        8.76      1.47 o 
   1   8   3        0.00       -0.15      0.83 o 
   2   8   3        1.13        2.60      0.91 o 
 -11   0   4        8.54        5.38      1.61 o 
 -10   0   4       66.33       66.04      3.50 o 
  -9   0   4       56.40       57.11      1.96 o 
  -8   0   4      115.48      118.88      2.80 o 
  -7   0   4       11.04       11.41      0.79 o 
  -6   0   4        1.75        4.01      0.74 o 
  -5   0   4      106.81      110.79      2.98 o 
  -4   0   4        0.40        0.43      0.36 o 
  -3   0   4        4.95        3.56      0.50 o 
  -2   0   4      256.46      244.48      2.38 o 
  -1   0   4        1.11        3.25      1.03 o 
   0   0   4     2803.34     2816.47     19.31 o 
   1   0   4        3.10        2.41      0.27 o 
   2   0   4      308.60      326.31     23.43 o 
   3   0   4      164.89      168.20      2.69 o 
   4   0   4      286.32      297.98      4.56 o 
   5   0   4       26.00       26.47      1.04 o 
   6   0   4      115.58      115.98      2.75 o 
   7   0   4        0.99        1.64      0.83 o 
   8   0   4        0.36        0.35      0.67 o 
   9   0   4        0.15        1.80      1.80 o 
  10   0   4        1.70        0.19      1.68 o 
 -11   1   4       13.44       15.46      1.82 o 
 -10   1   4       16.94       17.91      1.23 o 
  -9   1   4       33.41       35.35      1.30 o 
  -8   1   4       64.38       59.99      1.28 o 
  -7   1   4       12.27       12.57      0.84 o 
  -6   1   4       42.58       39.94      0.84 o 
  -5   1   4      153.83      155.67      1.82 o 
  -4   1   4      374.76      400.19      3.55 o 
  -3   1   4      591.98      611.03      5.28 o 
  -2   1   4      235.94      245.63      2.04 o 
  -1   1   4      268.56      246.80      2.44 o 
   0   1   4      497.10      478.74      3.04 o 
   1   1   4       95.41       90.38      1.12 o 
   2   1   4       77.95       77.02      1.34 o 
   3   1   4      597.17      609.53      6.03 o 
   4   1   4       18.98       17.43      0.53 o 
   5   1   4      136.30      130.37      1.89 o 
   6   1   4      156.75      147.97      2.27 o 
   7   1   4        9.90        8.28      0.62 o 
   8   1   4       11.24       10.72      0.94 o 
   9   1   4        7.85        8.66      1.00 o 
  10   1   4        0.67        0.83      1.27 o 
 -11   2   4        1.27        0.24      0.99 o 
 -10   2   4        1.08        0.68      0.69 o 
  -9   2   4        9.27        8.57      1.39 o 
  -8   2   4        0.11        0.09      0.66 o 
  -7   2   4       75.48       71.90      1.68 o 
  -6   2   4        4.57        4.32      0.33 o 
  -5   2   4       30.70       30.78      0.61 o 
  -4   2   4        6.53        9.14      0.47 o 
  -3   2   4      338.63      364.43      3.57 o 
  -2   2   4      837.91      899.80      7.33 o 
  -1   2   4      105.34      104.87      1.05 o 
   0   2   4       71.61       68.22      1.73 o 
   1   2   4       44.55       43.17      0.62 o 
   2   2   4        8.04       11.13      0.52 o 
   3   2   4       23.16       21.10      0.52 o 
   4   2   4      131.83      136.24      1.81 o 
   5   2   4      253.57      250.20      2.90 o 
   6   2   4        9.94        8.71      0.87 o 
   7   2   4        4.92        5.50      0.81 o 
   8   2   4        2.12        1.81      0.90 o 
   9   2   4        1.68        1.63      0.80 o 
 -10   3   4        7.14        7.21      1.12 o 
  -9   3   4       25.04       27.44      1.55 o 
  -8   3   4       10.01       10.55      1.13 o 
  -7   3   4       41.93       40.83      1.22 o 
  -6   3   4      139.67      133.11      2.28 o 
  -5   3   4       10.88       10.04      0.60 o 
  -4   3   4       15.74       18.32      0.52 o 
  -3   3   4       62.93       70.06      1.26 o 
  -2   3   4      418.10      434.23      4.93 o 
  -1   3   4       28.30       31.27      0.62 o 
   0   3   4      150.48      145.18      1.78 o 
   1   3   4       34.95       33.31      0.62 o 
   2   3   4        7.40        9.46      0.40 o 
   3   3   4       16.29       18.49      0.83 o 
   4   3   4       52.54       51.60      1.18 o 
   5   3   4        8.37        8.59      0.77 o 
   6   3   4       33.43       33.26      1.39 o 
   7   3   4        2.74        1.59      0.74 o 
   8   3   4        5.50        5.99      1.06 o 
   9   3   4       18.99       21.46      1.76 o 
 -10   4   4       10.45       12.02      1.45 o 
  -9   4   4        8.59       11.70      1.12 o 
  -8   4   4        7.39       10.70      1.05 o 
  -7   4   4        2.28        2.96      1.06 o 
  -6   4   4        9.85       10.19      0.76 o 
  -5   4   4       84.03       83.78      1.78 o 
  -4   4   4       94.82       99.39      1.41 o 
  -3   4   4       49.37       49.10      0.90 o 
  -2   4   4       46.95       45.35      0.99 o 
  -1   4   4       18.44       18.25      0.58 o 
   0   4   4       39.73       40.63      0.79 o 
   1   4   4       24.65       24.47      0.65 o 
   2   4   4       29.26       28.88      0.99 o 
   3   4   4       12.76       12.70      0.66 o 
   4   4   4       12.45       11.71      0.58 o 
   5   4   4       12.33       15.20      1.01 o 
   6   4   4        7.57        6.42      0.94 o 
   7   4   4        5.31        6.44      0.96 o 
   8   4   4        2.37        3.89      0.99 o 
  -9   5   4        5.83        4.80      1.08 o 
  -8   5   4       10.57       10.14      1.10 o 
  -7   5   4        4.43        6.70      1.21 o 
  -6   5   4       16.48       12.78      1.05 o 
  -5   5   4       77.81       82.45      2.11 o 
  -4   5   4      150.32      150.41      2.93 o 
  -3   5   4      171.40      168.16      2.89 o 
  -2   5   4       55.00       52.58      1.33 o 
  -1   5   4      103.54      103.61      1.70 o 
   0   5   4      166.83      165.07      2.43 o 
   1   5   4       26.29       29.18      0.78 o 
   2   5   4       29.99       27.33      1.23 o 
   3   5   4       42.23       41.86      1.24 o 
   4   5   4       16.30       16.22      1.11 o 
   5   5   4       48.99       51.63      1.84 o 
   6   5   4        4.95        4.97      0.91 o 
   7   5   4        0.72        2.44      1.24 o 
   8   5   4        0.76        0.50      0.83 o 
  -8   6   4       19.24       20.68      1.60 o 
  -7   6   4        1.71        3.68      1.42 o 
  -6   6   4        2.86        3.83      0.83 o 
  -5   6   4        2.22        2.68      0.79 o 
  -4   6   4        0.19        1.36      0.66 o 
  -3   6   4       54.15       52.71      1.68 o 
  -2   6   4      143.80      139.97      2.59 o 
  -1   6   4       45.27       46.03      1.15 o 
   0   6   4       21.80       20.92      0.78 o 
   1   6   4        2.11        2.86      0.61 o 
   2   6   4        0.46        1.36      0.61 o 
   3   6   4       46.10       43.86      2.09 o 
   4   6   4        7.98        6.72      0.96 o 
   5   6   4       18.73       19.59      1.27 o 
   6   6   4        3.52        4.97      1.01 o 
  -6   7   4        0.51        0.60      0.84 o 
  -5   7   4        2.72        2.32      0.81 o 
  -4   7   4        0.26        0.23      0.65 o 
  -3   7   4        9.77       11.30      1.02 o 
  -2   7   4       13.36       15.58      1.19 o 
  -1   7   4       15.93       16.58      0.92 o 
   0   7   4        5.24        5.45      0.73 o 
   1   7   4        1.09        0.85      0.68 o 
   2   7   4        0.89        1.97      0.70 o 
   3   7   4        0.16        0.39      0.68 o 
   4   7   4        0.78        0.49      0.78 o 
   5   7   4        2.00        1.44      0.86 o 
  -3   8   4        4.38        5.42      1.16 o 
  -2   8   4        2.20        1.72      0.92 o 
  -1   8   4        0.91       -0.28      1.12 o 
   0   8   4        6.93        6.36      1.48 o 
   1   8   4        7.88        9.50      1.62 o 
   2   8   4       10.18       11.51      1.32 o 
 -11   0   5       14.60        9.86      1.87 o 
 -10   0   5       46.33       47.93      2.99 o 
  -9   0   5        4.16        3.20      1.50 o 
  -8   0   5       43.96       43.96      1.63 o 
  -7   0   5       25.96       25.51      1.13 o 
  -6   0   5       23.53       24.96      1.01 o 
  -5   0   5       41.60       43.32      1.83 o 
  -4   0   5       12.53       14.40      0.83 o 
  -3   0   5      103.64       99.98      1.46 o 
  -2   0   5       30.71       33.65      0.59 o 
  -1   0   5      104.92      105.85      3.61 o 
   0   0   5        0.47        0.17      0.17 o 
   1   0   5        5.02        4.39      0.48 o 
   2   0   5        1.20        2.49      0.43 o 
   3   0   5      300.71      293.90      4.26 o 
   4   0   5       44.94       43.50      1.41 o 
   5   0   5        0.00       -0.60      0.60 o 
   6   0   5        0.08        1.03      0.63 o 
   7   0   5       25.37       22.70      1.70 o 
   8   0   5        3.25        1.92      0.85 o 
   9   0   5        0.06        1.37      1.80 o 
 -11   1   5        0.52        0.50      1.05 o 
 -10   1   5       13.65       13.52      1.04 o 
  -9   1   5        5.41        6.44      0.74 o 
  -8   1   5       47.22       45.49      1.22 o 
  -7   1   5       80.28       83.31      1.56 o 
  -6   1   5       24.77       26.60      1.13 o 
  -5   1   5       22.62       22.37      0.61 o 
  -4   1   5       55.77       47.92      1.05 o 
  -3   1   5      251.63      261.30      2.61 o 
  -2   1   5      611.87      648.35      4.30 o 
  -1   1   5     1086.85     1156.56      9.16 o 
   0   1   5       19.20       21.87      0.46 o 
   1   1   5       24.60       26.67      0.48 o 
   2   1   5       80.76       81.10      1.86 o 
   3   1   5       21.43       20.96      0.67 o 
   4   1   5      101.59       99.07      1.78 o 
   5   1   5      124.50      122.17      2.21 o 
   6   1   5       33.41       31.69      1.17 o 
   7   1   5       15.05       15.96      1.09 o 
   8   1   5       12.55       11.86      1.73 o 
   9   1   5        4.27        2.74      0.94 o 
 -11   2   5        0.16        0.12      0.92 o 
 -10   2   5        4.71        7.74      1.63 o 
  -9   2   5       16.36       15.26      1.02 o 
  -8   2   5        2.04        3.56      0.63 o 
  -7   2   5       60.10       61.96      1.59 o 
  -6   2   5        2.39        3.00      0.36 o 
  -5   2   5       34.18       34.24      0.69 o 
  -4   2   5        5.60        6.42      0.40 o 
  -3   2   5      220.57      247.26      2.42 o 
  -2   2   5      453.07      488.28      3.99 o 
  -1   2   5      184.52      200.62      2.27 o 
   0   2   5      282.70      293.12      2.54 o 
   1   2   5       11.41       12.18      0.44 o 
   2   2   5       93.62       92.06      1.21 o 
   3   2   5        3.00        2.83      0.33 o 
   4   2   5       60.93       65.42      1.10 o 
   5   2   5        5.63        6.61      0.48 o 
   6   2   5        0.15        1.57      0.88 o 
   7   2   5       38.76       35.52      1.61 o 
   8   2   5        8.50       11.09      1.63 o 
   9   2   5        0.80        0.59      0.82 o 
 -10   3   5        4.22        5.14      0.98 o 
  -9   3   5        3.86        3.47      0.87 o 
  -8   3   5        9.90        8.97      0.79 o 
  -7   3   5       30.23       29.10      1.07 o 
  -6   3   5       33.16       32.69      1.03 o 
  -5   3   5        6.39        5.63      0.50 o 
  -4   3   5        9.15        8.78      0.41 o 
  -3   3   5      166.90      172.83      2.33 o 
  -2   3   5      121.81      120.80      1.76 o 
  -1   3   5       99.41      107.59      1.36 o 
   0   3   5        6.37        7.33      0.41 o 
   1   3   5        9.85        8.69      0.41 o 
   2   3   5       60.21       58.09      0.94 o 
   3   3   5       18.40       16.46      0.92 o 
   4   3   5       18.75       20.14      0.87 o 
   5   3   5       38.77       34.44      1.10 o 
   6   3   5        9.22        9.06      0.99 o 
   7   3   5        0.27        0.20      0.81 o 
   8   3   5        1.08        2.50      0.90 o 
   9   3   5        6.41        6.21      1.18 o 
 -10   4   5        3.60        6.22      1.75 o 
  -9   4   5        2.73        5.18      1.32 o 
  -8   4   5       13.11       11.45      1.11 o 
  -7   4   5        1.16        0.55      0.58 o 
  -6   4   5       20.46       21.33      0.88 o 
  -5   4   5       68.91       66.84      1.51 o 
  -4   4   5       52.75       48.99      1.01 o 
  -3   4   5      222.06      213.25      2.65 o 
  -2   4   5       31.13       34.08      0.84 o 
  -1   4   5        1.22        1.56      0.34 o 
   0   4   5        0.50        0.45      0.27 o 
   1   4   5       10.04       10.18      0.69 o 
   2   4   5        1.16        0.84      0.41 o 
   3   4   5        5.54        7.82      0.98 o 
   4   4   5        6.18        7.13      0.92 o 
   5   4   5        8.98        9.72      0.86 o 
   6   4   5        9.27        8.22      1.00 o 
   7   4   5        1.35        2.11      0.85 o 
   8   4   5        1.20        1.48      0.90 o 
  -9   5   5        9.16       10.98      1.39 o 
  -8   5   5        6.21        6.57      1.09 o 
  -7   5   5        3.82        7.00      1.47 o 
  -6   5   5        2.54        4.04      1.25 o 
  -5   5   5        0.91        0.22      0.43 o 
  -4   5   5       14.75       13.75      0.88 o 
  -3   5   5      114.11      107.55      1.87 o 
  -2   5   5      110.89      109.37      1.84 o 
  -1   5   5      284.94      284.67      3.73 o 
   0   5   5      143.13      143.82      2.25 o 
   1   5   5       18.12       20.02      1.01 o 
   2   5   5       63.04       64.04      1.52 o 
   3   5   5       23.77       22.98      1.06 o 
   4   5   5      101.53      104.95      2.74 o 
   5   5   5        1.20        0.76      0.68 o 
   6   5   5        1.76        4.89      0.94 o 
   7   5   5        9.29        9.77      1.22 o 
  -8   6   5       12.25       15.88      1.37 o 
  -7   6   5        1.72        1.75      1.42 o 
  -6   6   5       16.48       16.24      1.44 o 
  -5   6   5        3.95        5.31      0.90 o 
  -4   6   5        1.19        2.22      0.73 o 
  -3   6   5        5.77        5.97      0.88 o 
  -2   6   5       18.46       18.37      0.85 o 
  -1   6   5       95.06       95.16      2.00 o 
   0   6   5       40.07       39.36      1.29 o 
   1   6   5       32.51       32.51      1.26 o 
   2   6   5       20.04       21.13      1.27 o 
   3   6   5       17.05       17.17      1.20 o 
   4   6   5        0.75        0.54      0.96 o 
   5   6   5        5.86        5.64      1.02 o 
   6   6   5        5.27        7.33      1.27 o 
  -6   7   5        9.28       12.30      1.31 o 
  -5   7   5        3.17        6.86      1.05 o 
  -4   7   5        8.73        9.19      1.11 o 
  -3   7   5        8.05        9.54      1.52 o 
  -2   7   5        7.62        9.83      0.99 o 
  -1   7   5        7.23        8.33      0.84 o 
   0   7   5       14.51       12.37      0.90 o 
   1   7   5        5.05        7.49      1.14 o 
   2   7   5        2.12        5.41      0.92 o 
   3   7   5        5.08        5.21      0.96 o 
   4   7   5        4.23        6.77      1.10 o 
  -2   8   5        6.37        5.98      1.28 o 
  -1   8   5       13.06       12.15      2.21 o 
   0   8   5        1.22        1.74      1.12 o 
 -11   0   6        2.01        5.52      1.65 o 
 -10   0   6        2.41        3.31      1.27 o 
  -9   0   6      234.50      217.34      4.94 o 
  -8   0   6      314.42      328.43      6.52 o 
  -7   0   6        6.20        9.23      1.02 o 
  -6   0   6      214.98      207.95      3.88 o 
  -5   0   6        3.06        4.02      0.55 o 
  -4   0   6       21.12       22.56      0.79 o 
  -3   0   6      315.33      318.78      3.70 o 
  -2   0   6       70.46       77.13      1.40 o 
  -1   0   6       29.57       31.49      2.27 o 
   0   0   6      176.34      185.88      6.55 o 
   1   0   6       46.96       45.97      1.03 o 
   2   0   6      124.31      128.77      2.31 o 
   3   0   6      139.57      132.86      2.62 o 
   4   0   6      154.36      160.27      3.34 o 
   5   0   6        4.32        3.89      0.72 o 
   6   0   6        0.14        0.51      0.69 o 
   7   0   6        4.22        6.31      0.97 o 
   8   0   6        2.54        5.70      2.13 o 
   9   0   6        1.60        0.87      1.80 o 
 -11   1   6        2.28        1.02      1.09 o 
 -10   1   6       12.78       10.08      0.95 o 
  -9   1   6       12.63       12.90      0.91 o 
  -8   1   6       73.60       70.87      1.60 o 
  -7   1   6       58.62       59.56      1.26 o 
  -6   1   6       64.33       63.86      1.23 o 
  -5   1   6       44.83       47.18      1.19 o 
  -4   1   6       21.38       22.24      0.64 o 
  -3   1   6      138.98      150.45      1.54 o 
  -2   1   6        1.77        2.60      0.29 o 
  -1   1   6      315.69      323.46      3.20 o 
   0   1   6      291.61      299.18      3.95 o 
   1   1   6      153.22      167.18      1.66 o 
   2   1   6       30.44       29.78      0.90 o 
   3   1   6        4.74        6.45      0.43 o 
   4   1   6        6.02        8.83      0.64 o 
   5   1   6       13.19       12.03      0.98 o 
   6   1   6        3.53        3.66      0.62 o 
   7   1   6       25.08       19.10      1.12 o 
   8   1   6       16.04       15.46      1.31 o 
   9   1   6        1.63        1.53      1.06 o 
 -11   2   6        0.61        2.45      1.66 o 
 -10   2   6        0.52        0.33      0.74 o 
  -9   2   6        1.87        2.53      0.64 o 
  -8   2   6       17.32       18.09      0.99 o 
  -7   2   6       55.52       52.71      1.78 o 
  -6   2   6       39.33       36.69      0.96 o 
  -5   2   6       58.80       59.60      1.17 o 
  -4   2   6       86.71       90.34      1.27 o 
  -3   2   6       89.76       90.74      1.13 o 
  -2   2   6      189.95      192.12      1.83 o 
  -1   2   6      160.68      169.71      1.77 o 
   0   2   6      114.32      120.72      1.44 o 
   1   2   6       96.98      101.58      1.26 o 
   2   2   6       28.03       27.55      0.75 o 
   3   2   6        1.53        1.91      0.44 o 
   4   2   6       25.53       23.73      0.76 o 
   5   2   6       47.13       43.73      1.08 o 
   6   2   6       94.30       83.87      3.45 o 
   7   2   6        4.78        4.86      0.95 o 
   8   2   6        5.52        4.28      1.03 o 
   9   2   6        0.05        1.22      0.96 o 
 -10   3   6        4.63        5.46      1.72 o 
  -9   3   6        1.11        0.53      0.75 o 
  -8   3   6        8.25        7.61      0.80 o 
  -7   3   6       89.38       80.90      1.87 o 
  -6   3   6        5.68        5.55      0.61 o 
  -5   3   6       14.98       11.74      0.68 o 
  -4   3   6       30.52       27.53      0.85 o 
  -3   3   6      110.19      108.61      1.51 o 
  -2   3   6        7.40        5.43      0.36 o 
  -1   3   6       59.43       63.21      1.02 o 
   0   3   6       82.20       84.90      1.41 o 
   1   3   6       35.94       37.55      1.14 o 
   2   3   6       36.62       34.95      0.79 o 
   3   3   6       15.66       16.06      0.84 o 
   4   3   6       19.42       19.97      0.88 o 
   5   3   6       25.40       26.36      1.11 o 
   6   3   6       12.83       11.73      1.23 o 
   7   3   6        5.22        6.38      1.04 o 
   8   3   6        5.81        5.47      1.01 o 
  -9   4   6       22.12       20.52      1.48 o 
  -8   4   6       38.66       36.44      2.22 o 
  -7   4   6        0.29        0.22      0.57 o 
  -6   4   6       77.02       69.37      2.67 o 
  -5   4   6       10.70        9.75      1.01 o 
  -4   4   6       37.72       36.47      0.95 o 
  -3   4   6      211.93      210.47      5.47 o 
  -2   4   6      314.49      301.36      8.48 o 
  -1   4   6      111.02      105.25      1.76 o 
   0   4   6       11.33       11.98      0.66 o 
   1   4   6        5.64        5.82      0.44 o 
   2   4   6       11.82       11.59      0.84 o 
   3   4   6        6.92        8.65      0.69 o 
   4   4   6        2.42        4.76      0.78 o 
   5   4   6       10.81       11.29      1.15 o 
   6   4   6        0.47       -0.07      0.64 o 
   7   4   6        0.03       -0.13      0.75 o 
  -9   5   6        2.54        3.87      1.55 o 
  -8   5   6       30.00       28.27      1.67 o 
  -7   5   6        2.23        2.93      0.81 o 
  -6   5   6        8.70        7.34      0.92 o 
  -5   5   6        6.49        7.44      1.11 o 
  -4   5   6        6.57        7.71      0.70 o 
  -3   5   6        4.90        5.01      0.51 o 
  -2   5   6       30.49       32.22      0.95 o 
  -1   5   6       77.37       71.51      1.43 o 
   0   5   6      122.15      116.18      2.00 o 
   1   5   6       84.72       86.00      1.94 o 
   2   5   6       28.12       31.27      1.16 o 
   3   5   6       28.52       28.52      1.28 o 
   4   5   6        2.01        2.25      0.79 o 
   5   5   6        6.58        7.64      0.98 o 
   6   5   6       11.29       10.41      1.20 o 
   7   5   6        2.79        1.07      0.85 o 
  -7   6   6        7.68        8.72      1.40 o 
  -6   6   6        0.32        1.82      1.30 o 
  -5   6   6        4.36        6.73      0.91 o 
  -4   6   6        9.72        8.28      0.88 o 
  -3   6   6       21.44       23.28      1.13 o 
  -2   6   6       13.27       13.36      0.74 o 
  -1   6   6       42.98       39.66      1.18 o 
   0   6   6       43.83       41.09      1.51 o 
   1   6   6       65.78       69.87      2.06 o 
   2   6   6        8.07        9.60      1.58 o 
   3   6   6        5.18        8.16      1.52 o 
   4   6   6       17.72       16.98      1.54 o 
   5   6   6        5.56        5.76      1.12 o 
  -5   7   6        2.75        1.80      0.92 o 
  -4   7   6       11.23       12.05      1.11 o 
  -3   7   6        3.83        4.65      0.85 o 
  -2   7   6        3.16        5.07      1.64 o 
  -1   7   6        7.78        5.90      0.91 o 
   0   7   6        9.38        9.32      0.85 o 
   1   7   6        2.79        3.66      0.99 o 
   2   7   6        6.17        6.27      1.04 o 
   3   7   6        2.69        1.66      0.80 o 
 -11   0   7        0.50        0.65      1.15 o 
 -10   0   7        0.24       -0.63      1.12 o 
  -9   0   7       26.76       28.43      1.47 o 
  -8   0   7        7.47        6.86      0.89 o 
  -7   0   7      251.76      266.96      5.28 o 
  -6   0   7      495.58      517.04     10.99 o 
  -5   0   7        0.01        0.32      0.67 o 
  -4   0   7      206.18      192.37      3.27 o 
  -3   0   7        5.65        6.95      1.06 o 
  -2   0   7       93.81       99.06      2.59 o 
  -1   0   7      824.38      859.95     14.62 o 
   0   0   7      188.49      194.22      5.43 o 
   1   0   7       80.12       79.57      1.47 o 
   2   0   7       30.62       29.65      1.05 o 
   3   0   7       11.36       12.47      0.90 o 
   4   0   7      250.24      255.48      5.18 o 
   5   0   7        0.13        0.73      0.93 o 
   6   0   7       11.74       10.47      1.01 o 
   7   0   7       11.12        9.91      1.40 o 
   8   0   7        6.61        8.79      1.58 o 
 -11   1   7       10.14       12.47      2.26 o 
 -10   1   7        1.18        0.78      0.62 o 
  -9   1   7        8.08        9.27      1.28 o 
  -8   1   7       38.68       37.47      1.14 o 
  -7   1   7       60.08       60.21      1.32 o 
  -6   1   7       18.13       16.89      0.81 o 
  -5   1   7       41.65       40.91      1.19 o 
  -4   1   7       78.45       82.52      1.14 o 
  -3   1   7        4.16        4.30      0.72 o 
  -2   1   7       15.70       14.62      0.83 o 
  -1   1   7       56.97       59.62      1.77 o 
   0   1   7       45.58       50.03      1.01 o 
   1   1   7      145.76      142.42      1.89 o 
   2   1   7       39.98       42.33      0.88 o 
   3   1   7       51.82       52.29      1.22 o 
   4   1   7        1.53        2.45      0.69 o 
   5   1   7        1.19        2.63      0.76 o 
   6   1   7        5.68        6.94      0.68 o 
   7   1   7       11.66       11.88      1.20 o 
   8   1   7        1.97        2.53      1.30 o 
 -10   2   7        1.69        2.40      0.92 o 
  -9   2   7        3.61        4.06      0.74 o 
  -8   2   7        9.27        9.15      0.94 o 
  -7   2   7        1.11        2.37      0.83 o 
  -6   2   7       15.27       14.69      0.76 o 
  -5   2   7       11.35       12.06      0.68 o 
  -4   2   7       53.55       53.72      0.94 o 
  -3   2   7       91.69       92.53      2.35 o 
  -2   2   7       64.15       61.99      1.39 o 
  -1   2   7       61.57       61.75      1.21 o 
   0   2   7       25.89       27.10      0.65 o 
   1   2   7       56.65       57.68      1.11 o 
   2   2   7       34.44       33.32      1.56 o 
   3   2   7        0.36        0.88      0.36 o 
   4   2   7        3.28        3.51      0.45 o 
   5   2   7        7.84        9.46      0.79 o 
   6   2   7        9.37        9.49      0.85 o 
   7   2   7       12.52       14.10      1.14 o 
   8   2   7       12.66       11.14      1.28 o 
 -10   3   7        3.35        3.13      1.11 o 
  -9   3   7       10.64       10.99      1.12 o 
  -8   3   7       13.79       14.03      0.94 o 
  -7   3   7       16.96       16.73      0.85 o 
  -6   3   7       29.30       25.72      0.79 o 
  -5   3   7       24.23       21.55      1.11 o 
  -4   3   7        4.70        5.25      0.51 o 
  -3   3   7      161.19      155.52      2.03 o 
  -2   3   7      176.82      175.67      2.71 o 
  -1   3   7       40.23       36.68      0.72 o 
   0   3   7        8.54        7.85      0.46 o 
   1   3   7       30.40       28.25      0.82 o 
   2   3   7       72.02       69.39      1.34 o 
   3   3   7       12.59       11.37      1.06 o 
   4   3   7       14.77       15.55      0.85 o 
   5   3   7        4.69        6.80      0.73 o 
   6   3   7        2.74        4.33      1.19 o 
   7   3   7        3.95        5.05      0.99 o 
   8   3   7        0.18       -0.42      0.78 o 
  -9   4   7       10.75       12.65      1.64 o 
  -8   4   7        0.11        0.26      0.69 o 
  -7   4   7       15.45       14.82      1.15 o 
  -6   4   7       44.62       37.70      1.21 o 
  -5   4   7        6.28        6.31      0.52 o 
  -4   4   7       36.40       34.64      1.02 o 
  -3   4   7        3.88        3.62      0.51 o 
  -2   4   7       91.95       86.84      1.53 o 
  -1   4   7      268.11      261.47      3.88 o 
   0   4   7      191.15      191.79      3.16 o 
   1   4   7       62.15       59.59      1.47 o 
   2   4   7        4.87        5.11      0.65 o 
   3   4   7        2.88        3.95      0.59 o 
   4   4   7       39.30       40.21      1.73 o 
   5   4   7        9.35        9.29      1.09 o 
   6   4   7        0.48        0.77      0.76 o 
   7   4   7        0.21       -0.58      0.84 o 
  -8   5   7       10.63       13.50      1.55 o 
  -7   5   7       12.91       10.86      1.13 o 
  -6   5   7       20.77       17.41      1.37 o 
  -5   5   7       13.21       13.34      1.27 o 
  -4   5   7       28.51       31.75      1.02 o 
  -3   5   7        3.79        5.80      0.53 o 
  -2   5   7       19.23       20.57      1.00 o 
  -1   5   7        5.89        6.27      0.62 o 
   0   5   7       22.61       20.89      0.87 o 
   1   5   7       22.31       19.98      1.34 o 
   2   5   7       31.73       32.29      1.24 o 
   3   5   7       51.20       47.46      1.46 o 
   4   5   7       19.62       18.65      1.23 o 
   5   5   7        1.09        0.63      0.79 o 
   6   5   7        4.00        3.53      1.00 o 
  -7   6   7       11.60       14.18      1.56 o 
  -6   6   7        4.72        7.40      1.48 o 
  -5   6   7        4.61        6.01      1.23 o 
  -4   6   7        9.75       10.04      0.83 o 
  -3   6   7        8.92        9.18      0.84 o 
  -2   6   7       24.12       24.07      1.32 o 
  -1   6   7       19.20       18.06      0.90 o 
   0   6   7       38.49       38.60      1.41 o 
   1   6   7       15.79       17.19      1.01 o 
   2   6   7       47.67       45.48      2.00 o 
   3   6   7       46.73       45.82      1.96 o 
   4   6   7       13.20       13.69      1.25 o 
   5   6   7        1.74        0.93      1.41 o 
  -5   7   7       12.38       13.46      1.69 o 
  -4   7   7        4.67        6.25      1.25 o 
  -3   7   7       20.40       21.14      2.09 o 
  -2   7   7        2.20        3.83      1.02 o 
  -1   7   7        3.15        2.82      1.24 o 
   0   7   7        0.97        0.83      0.91 o 
   1   7   7       11.81       12.03      1.55 o 
   2   7   7       18.14       15.89      1.61 o 
 -10   0   8        0.27        0.25      0.96 o 
  -9   0   8        1.09        2.72      1.13 o 
  -8   0   8       39.22       36.09      1.57 o 
  -7   0   8       32.60       33.07      1.43 o 
  -6   0   8       30.56       31.97      2.07 o 
  -5   0   8      229.55      232.43      5.42 o 
  -4   0   8      310.30      286.26      8.48 o 
  -3   0   8        4.11        3.31      0.88 o 
  -2   0   8       45.67       45.17      1.81 o 
  -1   0   8       62.21       63.74      2.13 o 
   0   0   8        1.38        0.78      0.64 o 
   1   0   8      166.49      176.99      7.12 o 
   2   0   8       25.08       23.84      1.12 o 
   3   0   8      111.79      107.91      2.59 o 
   4   0   8       67.78       60.59      3.34 o 
   5   0   8        6.44        7.34      2.13 o 
   6   0   8        0.21        0.52      0.81 o 
   7   0   8        7.00        7.16      1.79 o 
   8   0   8        3.84        1.37      2.05 o 
 -10   1   8       11.52       11.09      1.11 o 
  -9   1   8        5.69        5.87      0.73 o 
  -8   1   8        1.83        2.46      0.51 o 
  -7   1   8       63.85       62.17      1.60 o 
  -6   1   8      165.05      157.08      3.86 o 
  -5   1   8      144.89      139.26      1.91 o 
  -4   1   8       22.09       21.38      0.72 o 
  -3   1   8        4.83        4.50      0.56 o 
  -2   1   8       84.69       81.37      1.82 o 
  -1   1   8       89.53       99.22      1.66 o 
   0   1   8       10.73       12.01      0.49 o 
   1   1   8       25.61       22.99      0.57 o 
   2   1   8       24.54       22.04      0.69 o 
   3   1   8      127.12      129.78      2.11 o 
   4   1   8        4.39        4.65      0.59 o 
   5   1   8        3.94        5.24      0.66 o 
   6   1   8        0.92        0.23      0.51 o 
   7   1   8        2.16        2.37      1.08 o 
   8   1   8        0.38        0.91      1.07 o 
 -10   2   8        2.70        4.53      1.64 o 
  -9   2   8        6.19        5.27      0.83 o 
  -8   2   8        2.22        2.65      0.98 o 
  -7   2   8       16.68       15.81      0.78 o 
  -6   2   8        6.38        6.30      0.51 o 
  -5   2   8        5.24        6.35      0.54 o 
  -4   2   8        2.17        2.00      0.63 o 
  -3   2   8      141.57      145.46      2.32 o 
  -2   2   8       14.19       14.31      1.14 o 
  -1   2   8        8.02        7.07      0.54 o 
   0   2   8       47.82       47.02      1.06 o 
   1   2   8        9.38        8.52      0.82 o 
   2   2   8       53.96       50.00      1.06 o 
   3   2   8       30.98       30.93      1.39 o 
   4   2   8        4.35        5.24      0.52 o 
   5   2   8       13.31       13.49      0.88 o 
   6   2   8        0.30        0.65      0.77 o 
   7   2   8        0.95        1.04      0.86 o 
 -10   3   8        1.95        0.49      0.97 o 
  -9   3   8        6.05        6.67      1.16 o 
  -8   3   8       28.45       24.62      1.18 o 
  -7   3   8       37.59       34.24      2.17 o 
  -6   3   8       72.00       60.11      1.28 o 
  -5   3   8        5.78        3.93      0.48 o 
  -4   3   8       55.63       49.24      1.33 o 
  -3   3   8        8.15        9.03      0.70 o 
  -2   3   8       86.36       87.97      2.47 o 
  -1   3   8       35.90       38.05      1.08 o 
   0   3   8       51.07       50.17      1.29 o 
   1   3   8      108.47      106.77      2.20 o 
   2   3   8       33.38       32.01      1.22 o 
   3   3   8        3.79        4.36      0.85 o 
   4   3   8       11.24       12.15      0.91 o 
   5   3   8        3.55        3.84      0.87 o 
   6   3   8        0.90        2.56      1.34 o 
   7   3   8        2.56        0.60      1.28 o 
  -9   4   8        1.04        2.59      1.23 o 
  -8   4   8        0.41        2.31      1.00 o 
  -7   4   8        3.91        3.07      0.76 o 
  -6   4   8        1.97        2.76      0.87 o 
  -5   4   8       25.22       21.78      0.83 o 
  -4   4   8       42.53       34.83      1.15 o 
  -3   4   8       47.74       44.39      1.24 o 
  -2   4   8       32.35       34.81      1.19 o 
  -1   4   8       22.64       23.43      1.18 o 
   0   4   8       45.62       44.50      1.73 o 
   1   4   8       98.68       96.27      1.70 o 
   2   4   8       64.92       60.51      1.99 o 
   3   4   8       20.10       21.27      1.06 o 
   4   4   8        0.99        0.49      0.57 o 
   5   4   8        2.85        4.08      0.86 o 
   6   4   8        1.20        2.97      1.11 o 
  -8   5   8        4.41        5.53      1.27 o 
  -7   5   8        0.59        0.36      0.87 o 
  -6   5   8        3.86        6.39      0.96 o 
  -5   5   8       48.92       49.55      2.58 o 
  -4   5   8       15.64       15.56      0.96 o 
  -3   5   8        7.45        7.82      0.67 o 
  -2   5   8       20.03       18.79      0.92 o 
  -1   5   8       13.12       13.94      0.99 o 
   0   5   8        6.27        8.26      0.72 o 
   1   5   8        6.99        6.26      0.66 o 
   2   5   8        0.84        1.65      0.57 o 
   3   5   8       40.57       38.19      1.69 o 
   4   5   8       17.01       16.81      1.44 o 
   5   5   8        0.23        0.94      1.32 o 
  -6   6   8        4.70        5.94      2.18 o 
  -5   6   8        5.01        5.45      1.25 o 
  -4   6   8       14.55       17.70      1.19 o 
  -3   6   8        5.95        8.92      0.94 o 
  -2   6   8        7.85        7.56      0.84 o 
  -1   6   8        0.96        0.54      0.61 o 
   0   6   8        2.12        2.18      0.84 o 
   1   6   8        1.60        3.40      1.01 o 
   2   6   8        3.95        3.02      1.05 o 
   3   6   8       19.83       21.44      1.86 o 
   4   6   8        0.82        1.37      1.10 o 
  -4   7   8        3.02        3.69      1.43 o 
  -3   7   8       15.64       17.79      2.20 o 
  -2   7   8       17.50       18.16      1.37 o 
  -1   7   8        6.79        8.68      1.64 o 
   0   7   8        1.92        3.46      1.33 o 
   1   7   8        4.86        6.71      1.28 o 
 -10   0   9        0.49        0.75      1.00 o 
  -9   0   9       16.04       12.90      1.42 o 
  -8   0   9       32.88       31.91      2.23 o 
  -7   0   9        9.75        9.03      0.89 o 
  -6   0   9        2.89        2.89      0.77 o 
  -5   0   9      206.08      212.57      5.67 o 
  -4   0   9      125.34      130.21      4.00 o 
  -3   0   9      124.10      124.96      3.79 o 
  -2   0   9       70.65       71.10      2.60 o 
  -1   0   9       30.24       31.54      1.61 o 
   0   0   9       16.47       21.46      3.11 o 
   1   0   9       63.37       69.90      2.78 o 
   2   0   9       50.29       45.85      1.49 o 
   3   0   9        5.17        4.67      0.72 o 
   4   0   9       17.97       16.67      1.29 o 
   5   0   9        0.35        0.37      0.72 o 
   6   0   9        0.09       -0.26      0.70 o 
   7   0   9       11.77       10.41      2.30 o 
 -10   1   9        4.47        3.80      1.09 o 
  -9   1   9       27.24       27.13      1.49 o 
  -8   1   9        9.99        9.60      0.78 o 
  -7   1   9        2.64        4.98      0.62 o 
  -6   1   9       27.48       29.07      1.00 o 
  -5   1   9      144.79      144.02      2.98 o 
  -4   1   9      210.14      192.19      3.45 o 
  -3   1   9      117.30      112.64      2.52 o 
  -2   1   9       21.27       21.37      1.05 o 
  -1   1   9       50.73       50.92      1.65 o 
   0   1   9       34.86       34.24      1.69 o 
   1   1   9        6.23        5.92      0.51 o 
   2   1   9        8.79        9.33      0.76 o 
   3   1   9        4.31        4.78      0.54 o 
   4   1   9        5.14        5.67      0.60 o 
   5   1   9        4.37        4.62      0.70 o 
   6   1   9        3.47        5.08      0.88 o 
   7   1   9        0.72        0.66      1.12 o 
 -10   2   9        6.94        7.94      1.58 o 
  -9   2   9        4.44        7.37      0.93 o 
  -8   2   9        0.28        1.28      1.42 o 
  -7   2   9       31.06       28.84      1.15 o 
  -6   2   9       30.97       27.25      1.00 o 
  -5   2   9       19.19       22.00      1.19 o 
  -4   2   9        1.74        1.43      0.47 o 
  -3   2   9       57.53       60.33      1.33 o 
  -2   2   9       31.96       30.46      1.04 o 
  -1   2   9        2.40        3.42      0.46 o 
   0   2   9        6.52        6.69      0.63 o 
   1   2   9        2.93        3.73      0.53 o 
   2   2   9       14.49       12.97      1.29 o 
   3   2   9        0.39        1.10      0.62 o 
   4   2   9       13.77       13.03      0.87 o 
   5   2   9        5.07        4.72      0.73 o 
   6   2   9        1.63        1.98      0.88 o 
   7   2   9        1.71        4.21      3.30 o 
  -9   3   9        0.46        0.30      0.80 o 
  -8   3   9        2.56        2.48      0.75 o 
  -7   3   9        3.86        3.43      0.76 o 
  -6   3   9       16.42       15.73      0.90 o 
  -5   3   9       38.70       32.61      1.15 o 
  -4   3   9        4.82        5.81      1.02 o 
  -3   3   9       94.79       88.89      2.35 o 
  -2   3   9       10.32        7.95      0.66 o 
  -1   3   9       13.16       11.31      0.75 o 
   0   3   9       35.15       33.81      1.13 o 
   1   3   9        0.76        1.59      0.52 o 
   2   3   9       24.46       24.85      1.44 o 
   3   3   9       46.66       41.52      1.61 o 
   4   3   9       21.77       23.18      1.54 o 
   5   3   9        3.57        3.61      0.91 o 
   6   3   9        0.32        2.40      1.78 o 
  -8   4   9        6.58        9.40      1.33 o 
  -7   4   9        8.97       10.56      1.07 o 
  -6   4   9        7.41        9.70      0.99 o 
  -5   4   9       12.10       11.72      0.83 o 
  -4   4   9       22.10       20.78      0.99 o 
  -3   4   9        6.33        5.62      0.66 o 
  -2   4   9       37.24       36.91      1.21 o 
  -1   4   9        0.17        0.43      0.48 o 
   0   4   9        6.40        6.16      0.67 o 
   1   4   9       22.22       24.30      1.24 o 
   2   4   9       54.22       54.04      2.18 o 
   3   4   9        1.12        0.34      0.65 o 
   4   4   9        6.15        4.56      1.14 o 
   5   4   9       11.10       10.12      1.44 o 
  -7   5   9        5.21        9.86      1.41 o 
  -6   5   9        4.72        5.29      0.91 o 
  -5   5   9        5.87        6.47      0.97 o 
  -4   5   9       13.95       12.99      0.98 o 
  -3   5   9       12.60       11.23      0.91 o 
  -2   5   9        0.72        1.43      0.87 o 
  -1   5   9        3.83        5.26      0.75 o 
   0   5   9       24.22       25.75      1.49 o 
   1   5   9        4.68        6.53      0.91 o 
   2   5   9        3.12        4.72      0.87 o 
   3   5   9        4.39        5.52      1.15 o 
   4   5   9       14.00       15.85      2.05 o 
  -6   6   9        8.32       11.02      2.06 o 
  -5   6   9        5.69        5.68      1.10 o 
  -4   6   9        1.43        1.21      0.75 o 
  -3   6   9        1.97        2.41      0.73 o 
  -2   6   9        2.35        3.73      0.87 o 
  -1   6   9        3.32        5.26      0.95 o 
   0   6   9        4.07        3.48      0.93 o 
   1   6   9        1.56        2.70      0.98 o 
   2   6   9       11.93       11.37      1.53 o 
   3   6   9        9.26       10.58      2.55 o 
 -10   0  10        1.11        2.18      2.12 o 
  -9   0  10       42.36       41.64      2.46 o 
  -8   0  10       25.24       24.34      2.06 o 
  -7   0  10       17.41       16.48      1.77 o 
  -6   0  10       11.50       13.05      1.42 o 
  -5   0  10       71.26       68.16      2.87 o 
  -4   0  10        0.60        0.79      0.92 o 
  -3   0  10       80.50       79.58      3.31 o 
  -2   0  10       55.81       59.87      4.67 o 
  -1   0  10      107.15      105.35      6.94 o 
   0   0  10        3.02        5.24      1.21 o 
   1   0  10        0.58        0.10      1.77 o 
   2   0  10       23.37       22.40      2.99 o 
   3   0  10      117.39      115.02      5.16 o 
   4   0  10       35.90       30.11      1.95 o 
   5   0  10       15.70       13.30      3.45 o 
   6   0  10        3.37        1.38      1.27 o 
 -10   1  10        5.31        6.29      1.54 o 
  -9   1  10       15.84       19.02      1.71 o 
  -8   1  10        2.54        3.48      0.90 o 
  -7   1  10        0.83        0.22      0.76 o 
  -6   1  10        0.10       -0.06      0.55 o 
  -5   1  10       14.89       15.04      0.97 o 
  -4   1  10       73.83       73.64      2.25 o 
  -3   1  10      288.46      296.66      5.48 o 
  -2   1  10      118.12      120.46      2.87 o 
  -1   1  10       15.62       16.70      1.36 o 
   0   1  10        2.95        4.23      0.79 o 
   1   1  10       21.84       22.12      1.15 o 
   2   1  10       16.61       16.20      0.84 o 
   3   1  10       27.82       29.62      1.15 o 
   4   1  10        6.14        5.23      0.71 o 
   5   1  10        0.92        0.13      0.58 o 
   6   1  10        3.23        3.54      1.06 o 
  -9   2  10        1.24        1.04      2.12 o 
  -8   2  10       23.93       25.32      1.66 o 
  -7   2  10        7.51        8.88      0.82 o 
  -6   2  10        9.92       10.12      0.92 o 
  -5   2  10       31.23       27.80      0.98 o 
  -4   2  10      202.54      190.00      4.10 o 
  -3   2  10       29.13       30.50      1.36 o 
  -2   2  10       61.57       61.21      1.92 o 
  -1   2  10        7.93        9.05      0.94 o 
   0   2  10        3.46        4.53      1.11 o 
   1   2  10       23.19       22.77      0.90 o 
   2   2  10       23.33       22.23      0.94 o 
   3   2  10        6.88        8.48      0.77 o 
   4   2  10        3.61        5.16      0.90 o 
   5   2  10        5.27        8.24      1.96 o 
   6   2  10        0.34       -0.08      0.96 o 
  -9   3  10        0.94        0.74      1.08 o 
  -8   3  10        7.59        8.94      1.43 o 
  -7   3  10        6.84        4.78      0.83 o 
  -6   3  10        1.86        3.56      0.92 o 
  -5   3  10        1.18        1.09      0.55 o 
  -4   3  10       17.82       15.69      1.11 o 
  -3   3  10      114.69      103.08      2.17 o 
  -2   3  10        6.33        7.70      0.83 o 
  -1   3  10        1.67        2.02      0.66 o 
   0   3  10        7.73        7.10      0.72 o 
   1   3  10       66.11       64.81      1.74 o 
   2   3  10       37.04       36.02      1.30 o 
   3   3  10       22.03       21.73      1.31 o 
   4   3  10       14.41       15.61      1.33 o 
   5   3  10       14.60       15.01      1.72 o 
  -8   4  10        1.69       -0.25      1.84 o 
  -7   4  10        2.21        1.65      0.79 o 
  -6   4  10        2.04        1.62      0.67 o 
  -5   4  10        7.54        8.68      0.86 o 
  -4   4  10        3.21        2.92      0.82 o 
  -3   4  10        2.43        2.59      0.61 o 
  -2   4  10       34.63       33.85      1.18 o 
  -1   4  10       36.69       38.16      1.49 o 
   0   4  10        9.60        9.86      1.04 o 
   1   4  10        0.90        2.74      1.04 o 
   2   4  10        6.80        6.59      0.99 o 
   3   4  10       25.40       23.24      1.51 o 
   4   4  10       19.84       15.40      1.50 o 
   5   4  10        0.65       -1.33      1.33 o 
  -7   5  10        0.94        0.43      1.84 o 
  -6   5  10        8.11       10.15      1.13 o 
  -5   5  10        8.14        9.85      0.99 o 
  -4   5  10       26.11       24.93      1.39 o 
  -3   5  10       31.02       31.51      1.95 o 
  -2   5  10       12.55       11.75      0.91 o 
  -1   5  10        2.52        4.44      0.74 o 
   0   5  10        1.82        2.54      0.84 o 
   1   5  10        2.53        3.13      0.84 o 
   2   5  10        3.49        3.03      0.94 o 
   3   5  10       14.69       17.55      1.63 o 
  -4   6  10        8.22       11.16      1.10 o 
  -3   6  10       21.03       18.80      2.12 o 
  -2   6  10        9.83        9.23      1.30 o 
  -1   6  10        4.16        4.68      0.97 o 
   0   6  10        1.07        1.88      0.92 o 
   1   6  10        1.86        3.19      1.98 o 
  -9   0  11       15.57       16.27      3.64 o 
  -8   0  11        6.55        5.86      1.48 o 
  -7   0  11        6.49        7.14      2.08 o 
  -6   0  11       28.36       25.68      2.11 o 
  -5   0  11       36.60       34.14      2.05 o 
  -4   0  11        1.04        1.35      0.97 o 
  -3   0  11        2.83        1.39      0.94 o 
  -2   0  11        1.15        1.10      1.11 o 
  -1   0  11       10.04       10.95      1.47 o 
   0   0  11       12.76       17.11      4.23 o 
   1   0  11        3.11        4.19      1.12 o 
   2   0  11        8.73       11.09      2.74 o 
   3   0  11        1.88        1.56      1.05 o 
   4   0  11        0.88        0.17      1.65 o 
   5   0  11        4.61        1.95      1.31 o 
  -9   1  11        5.06        8.93      1.36 o 
  -8   1  11        0.07        0.13      0.63 o 
  -7   1  11        3.38        6.67      1.59 o 
  -6   1  11       18.79       17.50      1.28 o 
  -5   1  11        7.53        8.77      1.34 o 
  -4   1  11        0.88        0.73      0.67 o 
  -3   1  11       43.59       42.56      1.78 o 
  -2   1  11       55.02       59.57      2.03 o 
  -1   1  11       85.77       89.67      2.51 o 
   0   1  11       29.43       34.32      1.50 o 
   1   1  11        0.01        0.00      0.57 o 
   2   1  11        0.07        1.19      0.64 o 
   3   1  11       15.99       14.58      1.51 o 
   4   1  11        5.52        5.26      0.90 o 
   5   1  11        4.65        3.74      0.97 o 
  -9   2  11       11.74       18.08      1.86 o 
  -8   2  11        4.95        8.02      1.20 o 
  -7   2  11        2.64        2.57      0.82 o 
  -6   2  11        6.22        8.22      1.04 o 
  -5   2  11        2.03        3.02      0.84 o 
  -4   2  11        6.75        8.04      0.93 o 
  -3   2  11        2.41        3.99      0.90 o 
  -2   2  11       81.61       77.65      2.36 o 
  -1   2  11       19.69       21.26      1.37 o 
   0   2  11       17.83       15.83      1.16 o 
   1   2  11       19.23       19.49      1.28 o 
   2   2  11        1.01        0.62      0.96 o 
   3   2  11        3.59        4.89      0.94 o 
   4   2  11        4.23        7.08      1.32 o 
   5   2  11        3.69        5.67      1.35 o 
  -8   3  11        0.44        0.81      0.90 o 
  -7   3  11        2.76        3.96      1.09 o 
  -6   3  11       22.85       21.50      1.29 o 
  -5   3  11        5.17        5.95      0.93 o 
  -4   3  11       18.15       16.39      1.23 o 
  -3   3  11       30.61       29.52      1.60 o 
  -2   3  11       30.60       29.94      1.52 o 
  -1   3  11        5.54        6.30      0.90 o 
   0   3  11       10.95       10.19      1.72 o 
   1   3  11        1.77        2.37      1.11 o 
   2   3  11        9.77        9.94      1.73 o 
   3   3  11        5.66        5.73      1.26 o 
   4   3  11        9.11       10.92      1.87 o 
  -7   4  11        0.72        0.85      0.92 o 
  -6   4  11        5.24        3.98      1.06 o 
  -5   4  11        2.96        2.81      0.84 o 
  -4   4  11        6.28        5.78      0.91 o 
  -3   4  11        7.61        9.35      1.17 o 
  -2   4  11        3.81        4.65      0.97 o 
  -1   4  11        1.54        3.69      1.10 o 
   0   4  11        9.36        9.76      1.06 o 
   1   4  11       28.87       30.85      2.15 o 
   2   4  11       12.42       19.15      3.28 o 
   3   4  11        0.09       -0.42      0.90 o 
  -6   5  11       12.52       18.71      2.05 o 
  -5   5  11       11.33        9.79      1.24 o 
  -4   5  11       24.75       28.26      2.11 o 
  -3   5  11        6.72        7.60      1.12 o 
  -2   5  11       18.68       18.76      1.49 o 
  -1   5  11       16.64       15.79      1.52 o 
   0   5  11        2.25        2.75      1.06 o 
   1   5  11        0.07        0.29      1.10 o 
   2   5  11        1.15        6.89      4.36 o 
  -9   0  12       10.84        9.40      2.92 o 
  -8   0  12       11.31       10.65      2.33 o 
  -7   0  12        6.23        7.35      1.47 o 
  -6   0  12        0.56        0.34      1.10 o 
  -5   0  12        0.40        1.49      1.49 o 
  -4   0  12        4.25        5.56      1.46 o 
  -3   0  12        0.37       -0.34      1.59 o 
  -2   0  12        2.51        1.72      1.23 o 
  -1   0  12        1.63        2.13      2.08 o 
   0   0  12        0.02        0.37      1.68 o 
   1   0  12        3.40        4.65      1.77 o 
   2   0  12        3.44        6.16      2.21 o 
   3   0  12        8.97        8.53      1.60 o 
   4   0  12        1.97        2.08      1.36 o 
  -8   1  12       10.39       13.74      1.58 o 
  -7   1  12        6.57        9.14      1.09 o 
  -6   1  12        3.54        4.82      0.90 o 
  -5   1  12        5.86        6.84      0.99 o 
  -4   1  12        2.55        3.31      1.03 o 
  -3   1  12        3.24        3.20      1.06 o 
  -2   1  12       17.17       15.73      1.26 o 
  -1   1  12       67.77       72.30      2.43 o 
   0   1  12       16.92       17.62      2.71 o 
   1   1  12       14.84       17.27      1.44 o 
   2   1  12        0.94        1.37      0.84 o 
   3   1  12        4.86        4.61      1.17 o 
   4   1  12        6.78        7.23      1.46 o 
  -8   2  12        0.45        0.82      0.91 o 
  -7   2  12        7.34        9.42      1.10 o 
  -6   2  12        4.42        6.81      1.28 o 
  -5   2  12        4.57        5.08      0.99 o 
  -4   2  12        1.38        1.05      0.91 o 
  -3   2  12      106.02      100.38      3.01 o 
  -2   2  12       33.56       34.24      1.68 o 
  -1   2  12       11.11       11.32      1.70 o 
   0   2  12       25.60       30.47      2.93 o 
   1   2  12        7.26        7.98      1.00 o 
   2   2  12       15.85       14.04      2.07 o 
   3   2  12        5.02        6.38      2.49 o 
   4   2  12        0.99        1.15      1.11 o 
  -7   3  12        6.73        8.66      1.30 o 
  -6   3  12        0.40        0.29      0.95 o 
  -5   3  12        4.62        6.45      0.97 o 
  -4   3  12       19.27       18.39      1.36 o 
  -3   3  12        6.15        5.47      0.95 o 
  -2   3  12        8.95        8.79      1.04 o 
  -1   3  12       22.17       22.31      1.49 o 
   0   3  12        3.31        4.27      1.26 o 
   1   3  12        2.93        1.87      0.94 o 
   2   3  12        3.08        3.56      1.11 o 
   3   3  12        2.71        2.86      1.73 o 
  -6   4  12        0.00        1.29      1.04 o 
  -5   4  12        2.10        3.03      1.18 o 
  -4   4  12        1.11        1.43      1.07 o 
  -3   4  12        3.85        4.34      1.11 o 
  -2   4  12        4.23        5.36      1.08 o 
  -1   4  12        0.95        1.22      0.81 o 
   0   4  12        1.93        2.85      1.12 o 
   1   4  12        1.68        2.09      1.06 o 
   2   4  12        0.14       -0.23      0.91 o 
  -4   5  12        6.10       10.15      1.67 o 
  -3   5  12        6.39        7.69      1.16 o 
  -2   5  12       11.61       13.29      1.69 o 
  -1   5  12        0.75        0.05      0.87 o 
   0   5  12        7.69        8.63      1.52 o 
  -8   0  13       16.71       12.77      1.91 o 
  -7   0  13       29.77       29.29      2.51 o 
  -6   0  13        0.76        3.33      1.50 o 
  -5   0  13       68.48       63.39      3.36 o 
  -4   0  13       29.85       32.26      2.33 o 
  -3   0  13        4.71        4.55      1.31 o 
  -2   0  13        5.64        7.21      1.39 o 
  -1   0  13        4.67        4.02      1.23 o 
   0   0  13        0.80        0.73      1.06 o 
   1   0  13        1.69        3.55      2.12 o 
   2   0  13        0.28        1.80      1.22 o 
   3   0  13       17.50       11.85      1.93 o 
  -7   1  13        8.39       11.34      1.16 o 
  -6   1  13        2.43        3.92      1.03 o 
  -5   1  13        0.91        2.39      0.86 o 
  -4   1  13        6.15        6.25      1.07 o 
  -3   1  13       11.76       12.61      1.44 o 
  -2   1  13        3.39        4.68      0.99 o 
  -1   1  13        4.56        5.68      1.04 o 
   0   1  13       11.20        9.48      1.45 o 
   1   1  13       43.34       42.66      3.06 o 
   2   1  13       17.80       17.98      1.51 o 
   3   1  13        1.04        0.24      0.82 o 
  -7   2  13        8.23       11.40      1.47 o 
  -6   2  13        1.70        0.55      0.76 o 
  -5   2  13        1.78       -0.04      0.68 o 
  -4   2  13       24.24       23.03      1.56 o 
  -3   2  13        5.80        6.04      0.96 o 
  -2   2  13        5.00        6.25      0.99 o 
  -1   2  13       29.87       29.51      1.78 o 
   0   2  13       65.41       60.92      2.56 o 
   1   2  13        8.17        8.17      3.80 o 
   2   2  13       19.05       17.27      1.94 o 
   3   2  13        3.70        1.33      1.13 o 
  -6   3  13       14.22       14.06      1.58 o 
  -5   3  13        5.01        7.23      1.12 o 
  -4   3  13        5.03        8.37      2.06 o 
  -3   3  13        9.91       10.66      1.24 o 
  -2   3  13        0.15        1.66      0.80 o 
  -1   3  13        2.47        2.23      0.89 o 
   0   3  13        0.78        0.74      0.85 o 
   1   3  13       36.39       33.82      3.36 o 
   2   3  13        0.58        2.55      1.29 o 
  -4   4  13       13.25       13.69      1.33 o 
  -3   4  13        2.23        2.08      1.39 o 
  -2   4  13        4.86        4.94      1.21 o 
  -1   4  13        0.71       -0.07      0.94 o 
   0   4  13        0.15       -0.06      0.93 o 
  -6   0  14       10.59        9.21      1.84 o 
  -5   0  14       65.90       72.92      3.92 o 
  -4   0  14        7.24        9.39      3.70 o 
  -3   0  14       12.04        8.54      1.61 o 
  -2   0  14        6.65        7.13      1.52 o 
  -1   0  14        5.03        2.61      1.58 o 
   0   0  14        6.93        6.02      1.57 o 
   1   0  14        3.21        4.25      2.05 o 
   2   0  14        2.87        2.56      1.49 o 
  -6   1  14       21.27       22.65      1.60 o 
  -5   1  14        7.03       11.70      1.24 o 
  -4   1  14        0.45       -0.37      0.90 o 
  -3   1  14        6.11        9.50      1.26 o 
  -2   1  14        1.69        1.35      0.92 o 
  -1   1  14        3.65        3.53      1.08 o 
   0   1  14        1.37        0.28      0.88 o 
   1   1  14        2.78        2.06      0.97 o 
  -6   2  14        3.99        5.06      1.26 o 
  -5   2  14       10.41       10.07      2.04 o 
  -4   2  14        4.19        6.87      1.12 o 
  -3   2  14        0.21        0.28      0.78 o 
  -2   2  14        2.17        3.18      1.05 o 
  -1   2  14        1.30        2.60      1.06 o 
   0   2  14        1.08        4.26      1.09 o 
   1   2  14        2.20        0.67      1.11 o 
  -4   3  14        3.90        5.49      1.15 o 
  -3   3  14        5.01        3.31      1.01 o 
  -2   3  14        0.90        0.24      0.77 o 
  -1   3  14        1.99       -0.83      0.89 o 
  -4   0  15        0.12        3.10      3.42 o 
  -3   0  15        1.77        1.33      1.31 o 
  -2   0  15        4.78        5.88      3.76 o 
  -1   0  15        1.77        0.02      1.21 o 
  -4   1  15        1.92        2.60      1.04 o 
  -3   1  15        3.46        5.50      1.26 o 
  -2   1  15        2.42        1.78      0.96 o 
  -1   1  15        1.00       -0.41      0.94 o 
                                                 
